# Supplementary material for: [3-({(E)-2-[(4-Fluorophenyl)carbamo­thioyl]hydrazinylidene}methyl)-4-hy­droxy­benzyl]methyl­triphenyl­phos­phonium chloride
Source: Acta Crystallogr Sect E Struct Rep Online. 2011 Nov 16;67(Pt 12):o3330–1. doi: 10.1107/S1600536811047945 (PMC3238978; doi:10.1107/S1600536811047945)
Supplement: Supplementary file 2 [file e-67-o3330-Isup2.hkl]

#
# h,k,l, Fc-squared, Fo-squared, sigma(Fo-squared) and status flag
#
data_I
_shelx_title '  P21/c'
_shelx_refln_list_code          4
_shelx_F_calc_maximum      270.28
_exptl_crystal_F_000      1248.00
_reflns_d_resolution_high  0.7964
 
loop_
 _symmetry_equiv_pos_as_xyz
 'x, y, z'
 '-x, y+1/2, -z+1/2'
 '-x, -y, -z'
 'x, -y-1/2, z-1/2'
 
_cell_length_a    17.5495
_cell_length_b     9.4617
_cell_length_c    19.0569
_cell_angle_alpha  90.000
_cell_angle_beta  107.298
_cell_angle_gamma  90.000
 
_shelx_F_squared_multiplier     1.000
 
loop_
 _refln_index_h
 _refln_index_k
 _refln_index_l
 _refln_F_squared_calc
 _refln_F_squared_meas
 _refln_F_squared_sigma
 _refln_observed_status
   4   0   0    73049.70    74721.79    431.30 o
   5   0   0    10002.32     9360.70    171.94 o
   6   0   0     6784.51     7420.98    167.99 o
   7   0   0      254.53      271.89     36.85 o
   8   0   0        0.15       25.74     19.48 o
   9   0   0     2844.36     2817.87    128.69 o
  10   0   0    11504.81    12310.61    282.98 o
  11   0   0     2515.23     2807.88    136.62 o
  12   0   0     5066.50     4966.86    179.34 o
  13   0   0       60.36      196.22     34.71 o
  14   0   0     1231.12     1297.90     76.31 o
  15   0   0      249.59      385.13     66.78 o
  16   0   0     1350.96     1427.04    127.75 o
  17   0   0      134.49      142.55     48.56 o
  18   0   0      190.22      200.86     59.12 o
  19   0   0        3.18       56.81     38.28 o
  20   0   0      408.97      551.15     91.66 o
  21   0   0      166.88      190.84     61.06 o
   1   1   0     2222.58     1101.88     39.82 o
   2   1   0      237.96      264.71     23.72 o
   3   1   0     2558.13     2483.56     42.79 o
   4   1   0    13200.52    12530.52    288.32 o
   5   1   0     1371.99     1330.46     34.15 o
   6   1   0      168.80      249.10     17.05 o
   7   1   0      728.21      695.72     37.16 o
   8   1   0    21099.71    22359.86    183.80 o
   9   1   0      684.37      933.54     40.63 o
  10   1   0      965.49      797.19     40.11 o
  11   1   0     3759.25     3933.08    104.74 o
  12   1   0       57.32       33.79     12.22 o
  13   1   0      194.51      201.70     24.77 o
  14   1   0      488.90      496.87     41.05 o
  15   1   0      112.74       87.86     19.11 o
  16   1   0      398.14      366.87     47.50 o
  17   1   0      579.99      637.87     89.74 o
  18   1   0       84.66      118.80     30.51 o
  19   1   0       17.06       17.03     21.93 o
  20   1   0     2303.90     2431.29    154.22 o
   0   2   0     6593.95     5854.17     71.30 o
   1   2   0    23937.86    24944.78    137.42 o
   2   2   0    17607.68    18639.21    233.55 o
   3   2   0    11978.09    13588.94    217.60 o
   4   2   0     3670.16     3755.20     56.78 o
   5   2   0     1951.15     2015.93     48.39 o
   6   2   0     5287.32     5070.28     90.30 o
   7   2   0       54.56       42.28      9.00 o
   8   2   0     5702.21     5644.53     86.35 o
   9   2   0     1831.71     1869.23     64.18 o
  10   2   0      463.14      445.84     28.79 o
  11   2   0      123.63      110.92     16.49 o
  12   2   0      280.63      242.18     24.26 o
  13   2   0      240.02      226.58     25.00 o
  14   2   0      413.79      361.87     32.81 o
  15   2   0      658.01      604.21     42.98 o
  16   2   0        0.24       -8.57     12.60 o
  17   2   0      658.68      592.92     63.27 o
  18   2   0       13.56       20.21     18.94 o
  19   2   0       40.07       47.11     24.47 o
  20   2   0       52.12       88.30     47.32 o
   1   3   0      104.45      116.40      9.17 o
   2   3   0       23.24       15.16      4.59 o
   3   3   0    14565.39    14466.56     80.89 o
   4   3   0     3662.35     3585.42    135.24 o
   5   3   0      406.06      463.52     35.34 o
   6   3   0      404.20      488.72     24.78 o
   7   3   0       71.67       40.38      6.87 o
   8   3   0     2322.76     2138.25     52.34 o
   9   3   0       32.13       21.89      8.27 o
  10   3   0     2937.59     2864.76     78.98 o
  11   3   0      929.93      933.68     43.09 o
  12   3   0     1547.40     1548.67     82.78 o
  13   3   0       34.63       54.79     14.13 o
  14   3   0       47.73       64.35     15.35 o
  15   3   0      406.30      372.92     32.85 o
  16   3   0       30.07       22.99     13.59 o
  17   3   0      638.52      716.91     63.85 o
  18   3   0      621.12      680.59     65.43 o
  19   3   0      110.42      149.30     61.07 o
  20   3   0     1530.79     1745.79    182.39 o
   0   4   0    10347.21     9627.41    130.35 o
   1   4   0      879.78      887.40     27.84 o
   2   4   0        4.72        2.07      4.67 o
   3   4   0       57.06       50.62      6.71 o
   4   4   0      553.76      398.44     15.04 o
   5   4   0     2131.49     1702.16    288.67 o
   6   4   0        0.71       -2.44     24.08 o
   7   4   0       89.85       95.74     14.79 o
   8   4   0       46.57       42.72      6.91 o
   9   4   0      237.11      205.84     15.48 o
  10   4   0      789.74      761.01     45.95 o
  11   4   0       71.01       51.86     10.03 o
  12   4   0     1787.32     1743.94     53.72 o
  13   4   0       48.28       26.93     10.21 o
  14   4   0       22.56       40.72     11.35 o
  15   4   0       77.46       94.99     24.20 o
  16   4   0      693.44      625.98     73.84 o
  17   4   0      228.29      210.34     66.81 o
  18   4   0      277.70      289.47     74.22 o
  19   4   0        5.53        6.82     31.67 o
   1   5   0     1325.70     1234.10     36.71 o
   2   5   0     1307.57     1478.38     38.99 o
   3   5   0     1808.10     1746.76     40.05 o
   4   5   0     8446.10     8595.23    172.85 o
   5   5   0     1225.28     1036.06     41.20 o
   6   5   0       65.33       99.14     33.40 o
   7   5   0      262.95      192.15     31.01 o
   8   5   0     1487.11     1458.79    122.03 o
   9   5   0     1566.20     1424.79    124.85 o
  10   5   0       31.58        0.32     23.53 o
  11   5   0      170.02      104.99     19.47 o
  12   5   0      935.69      825.19     35.14 o
  13   5   0      443.48      398.85     22.02 o
  14   5   0      192.26      203.89     49.82 o
  15   5   0       47.84       29.37     32.94 o
  16   5   0      476.23      372.91     82.33 o
  17   5   0        0.16      -34.77     40.28 o
  18   5   0       28.92      -82.09     54.73 o
  19   5   0      874.10     1154.65    157.87 o
   0   6   0     1602.72     1652.43     97.86 o
   1   6   0      826.70      721.07     31.04 o
   2   6   0     1866.18     1944.54     54.94 o
   3   6   0       35.12       41.34     12.77 o
   4   6   0     1688.85     1618.46     86.10 o
   5   6   0      504.52      482.71     20.31 o
   6   6   0        6.62       29.75     18.26 o
   7   6   0      748.08      625.86     80.64 o
   8   6   0     1449.54     1713.70    136.11 o
   9   6   0      481.21      426.61     76.47 o
  10   6   0       42.58      -40.71     32.49 o
  11   6   0        2.83      -61.53     41.02 o
  12   6   0        3.39       14.11     26.58 o
  13   6   0       32.52       83.58     46.30 o
  14   6   0       63.23       61.41     43.50 o
  15   6   0       43.39       12.30     38.08 o
  16   6   0      214.87      283.31     81.45 o
  17   6   0        9.79       46.40     44.82 o
  18   6   0      145.92      174.32     68.06 o
   1   7   0      123.65       57.02     29.37 o
   2   7   0     1935.31     1870.47     59.05 o
   3   7   0       12.81        1.51      8.57 o
   4   7   0       35.82       25.88      9.35 o
   5   7   0      118.84       95.59     16.96 o
   6   7   0       77.86       41.91     29.36 o
   7   7   0        5.21       87.39     36.83 o
   8   7   0      101.84       79.32     35.98 o
   9   7   0      306.86      445.85     77.57 o
  10   7   0      287.45      329.11     72.48 o
  11   7   0      764.34      739.55    107.63 o
  12   7   0        0.19       -6.42     26.32 o
  13   7   0      160.12      240.67     68.12 o
  14   7   0      495.31      383.80     85.92 o
  15   7   0      287.76      284.30     81.98 o
  16   7   0        9.21        3.26     33.62 o
   2   8   0        0.13       20.10     17.44 o
   3   8   0     1214.35     1239.27     78.20 o
   4   8   0      689.94      657.53     73.81 o
   5   8   0      444.45      491.83     34.35 o
   6   8   0     1037.35      706.20    223.20 o
   7   8   0       31.28       31.96     28.63 o
   8   8   0      878.07     1073.21    121.63 o
   9   8   0      597.56      782.53    107.63 o
  10   8   0        0.17      -27.62     34.29 o
  11   8   0      219.55      232.09     69.45 o
  12   8   0      729.12      757.46    115.39 o
  13   8   0       82.45      104.12     47.98 o
  14   8   0        2.81      -77.44     51.62 o
  15   8   0        3.97      -32.46     41.87 o
   1   9   0       35.53       -0.59     28.36 o
   2   9   0        2.40        5.78      9.91 o
   3   9   0        8.92       -7.77     12.98 o
   4   9   0      106.70       89.28     18.29 o
   5   9   0        5.11      -18.01     12.01 o
   6   9   0       24.51      -17.88     27.53 o
   7   9   0       18.15       68.99     38.88 o
   8   9   0       13.12       53.74     36.23 o
   9   9   0      397.77      492.20     92.16 o
  10   9   0        8.24      -32.79     37.38 o
  11   9   0      100.74      114.42     49.33 o
  12   9   0        9.27      -16.49     34.97 o
  13   9   0       39.43      130.76     60.86 o
   0  10   0       15.03       32.44     27.65 o
   1  10   0      115.85       99.90     29.79 o
   2  10   0      287.52      364.41     65.09 o
   3  10   0      159.05       25.87     77.75 o
   4  10   0      140.25       53.96     32.33 o
   5  10   0      231.42      197.02     52.09 o
   6  10   0      519.41      546.26     90.17 o
   7  10   0        0.65      -56.50     37.73 o
   8  10   0       39.38       35.03     36.67 o
   9  10   0      274.67      167.64     60.65 o
  10  10   0        9.64       20.06     33.77 o
  11  10   0        2.33      -85.73     57.15 o
   1  11   0       24.24        8.47     23.96 o
   2  11   0      356.98      367.34     69.30 o
   3  11   0      221.23      201.05     54.10 o
   4  11   0        2.06      -51.29     35.41 o
   5  11   0      330.37      303.62     70.96 o
   6  11   0        7.17      -15.57     31.75 o
   7  11   0        0.02      -65.70     46.59 o
 -21   1   1      136.19      180.29     42.06 o
 -20   1   1       48.56       21.99     24.40 o
 -19   1   1       54.97       36.31     21.12 o
 -18   1   1      231.09      184.76     35.80 o
 -17   1   1        9.61      -20.56     20.36 o
 -16   1   1     1112.47     1054.08     73.55 o
 -15   1   1      557.66      579.94     42.95 o
 -14   1   1      872.77      889.12     49.86 o
 -13   1   1      392.26      398.00     32.65 o
 -12   1   1     1882.26     1748.36     71.63 o
 -11   1   1      877.35      865.57     42.74 o
 -10   1   1       15.22        7.54     11.81 o
  -9   1   1     1393.54     1464.17     63.50 o
  -8   1   1     9453.57     9217.83    126.21 o
  -7   1   1     2709.16     2839.28     63.64 o
  -6   1   1    27721.17    28749.12    185.22 o
  -5   1   1     1169.93     1167.25     39.57 o
  -4   1   1      286.31      178.55     24.62 o
  -3   1   1     9719.39    10462.30    163.40 o
  -2   1   1       52.76       52.51     11.38 o
  -1   1   1      696.74      880.84     36.77 o
   0   1   1     1184.62     1158.85     44.37 o
   1   1   1     5573.65     5736.30     78.57 o
   2   1   1    18055.73    17579.99    126.35 o
   3   1   1     8374.98     9278.67    129.80 o
   4   1   1     9886.81    10912.16    104.24 o
   5   1   1      136.63      173.40     22.27 o
   6   1   1       51.29       44.38     11.17 o
   7   1   1     1555.86     1461.42     57.10 o
   8   1   1     2848.59     3228.61     83.43 o
   9   1   1        7.87        7.94      7.95 o
  10   1   1      148.12      167.55     21.74 o
  11   1   1     2026.35     2071.10     60.49 o
  12   1   1     1488.13     1394.23     52.28 o
  13   1   1      857.96      831.60     42.66 o
  14   1   1       19.39        8.94     12.29 o
  15   1   1      594.10      561.76     44.34 o
  16   1   1      268.99      330.49     47.21 o
  17   1   1      293.71      334.26     48.15 o
  18   1   1       64.26      126.76     33.20 o
  19   1   1       19.10       61.56     27.12 o
  20   1   1      376.26      432.22     61.63 o
 -20   2   1      358.19      421.85     90.42 o
 -19   2   1      523.19      482.01     58.08 o
 -18   2   1     1451.18     1499.05     96.59 o
 -17   2   1      494.41      539.51     56.25 o
 -16   2   1     3233.35     3305.98    100.59 o
 -15   2   1        4.45       -2.37     16.10 o
 -14   2   1       57.37       37.45     13.34 o
 -13   2   1     2115.63     2050.88     69.47 o
 -12   2   1       34.58       37.74     20.20 o
 -11   2   1     1413.01     1472.89     52.83 o
 -10   2   1     1477.21     1403.45     48.50 o
  -9   2   1       11.67       -1.58      6.39 o
  -8   2   1       42.44       47.84      8.36 o
  -7   2   1       36.49       67.91     10.78 o
  -6   2   1      160.31      109.40      9.29 o
  -5   2   1     1215.89     1104.17     26.73 o
  -4   2   1      304.80      209.10     32.52 o
  -3   2   1     6486.98     6883.16    153.64 o
  -2   2   1    24724.45    22817.46    255.94 o
  -1   2   1     4343.09     3888.55     70.44 o
   0   2   1     3198.11     3202.67     44.91 o
   1   2   1    18295.40    17510.75    116.68 o
   2   2   1    38125.36    40850.79    380.36 o
   3   2   1      524.67      658.44     22.38 o
   4   2   1    26597.26    24554.88    150.67 o
   5   2   1     1519.63     1481.24     39.55 o
   6   2   1      489.57      384.94     32.41 o
   7   2   1     9276.50     9155.97    169.55 o
   8   2   1    12269.06    12153.85    207.46 o
   9   2   1       28.30       29.84      9.47 o
  10   2   1     2332.37     2317.63     67.40 o
  11   2   1      181.74      136.56     18.42 o
  12   2   1     5766.07     6101.59    120.70 o
  13   2   1     1331.75     1193.00     56.73 o
  14   2   1     1945.85     1832.93     72.67 o
  15   2   1      385.93      445.33     38.30 o
  16   2   1      143.70      102.04     19.91 o
  17   2   1      253.20      249.56     42.54 o
  18   2   1        0.58        3.04     17.82 o
  19   2   1      299.54      375.44     58.36 o
  20   2   1      316.85      303.02     79.44 o
 -20   3   1      496.77      546.93    105.63 o
 -19   3   1      199.89      165.08     62.48 o
 -18   3   1       32.96      -15.32     40.51 o
 -17   3   1       77.27       80.39     34.71 o
 -16   3   1        4.52       28.06     11.70 o
 -15   3   1       90.14       65.12     15.38 o
 -14   3   1     2797.20     2826.28     80.53 o
 -13   3   1        4.66        0.77      7.82 o
 -12   3   1     1283.18     1166.55     57.91 o
 -11   3   1      382.07      423.34     26.33 o
 -10   3   1      749.87      759.11     29.92 o
  -9   3   1     1486.21     1346.22     38.75 o
  -8   3   1     2263.18     2147.36     61.09 o
  -7   3   1      476.82      461.13     17.12 o
  -6   3   1        9.45       -5.15     14.03 o
  -5   3   1     2479.98     2874.79    126.92 o
  -4   3   1       34.61       23.12     15.97 o
  -3   3   1     5458.77     6280.84    116.35 o
  -2   3   1     4424.25     4606.62     60.70 o
  -1   3   1        4.13        8.70      4.88 o
   0   3   1     8396.47     7281.68     70.13 o
   1   3   1      357.18      391.61     16.78 o
   2   3   1     2682.09     2245.21     38.23 o
   3   3   1     9417.39     9216.67     81.99 o
   4   3   1     5114.63     5205.23    137.74 o
   5   3   1     5727.78     5688.49     72.21 o
   6   3   1       15.72        6.11      5.18 o
   7   3   1      198.94      185.67     23.29 o
   8   3   1      536.01      489.31     39.44 o
   9   3   1     2610.39     2837.23     73.34 o
  10   3   1      213.39      284.22     23.43 o
  11   3   1      700.39      725.98     38.38 o
  12   3   1     2991.35     3032.32     81.98 o
  13   3   1     1408.27     1491.77     60.99 o
  14   3   1      745.45      716.36     44.96 o
  15   3   1      148.94      208.09     26.00 o
  16   3   1      489.22      614.06     58.86 o
  17   3   1       20.94       19.44     33.98 o
  18   3   1        2.35       43.33     21.68 o
  19   3   1       27.76       78.05     51.33 o
  20   3   1       23.65       17.88     31.62 o
 -20   4   1      306.11      367.96     91.97 o
 -19   4   1       18.22      108.27     53.27 o
 -18   4   1       39.21       58.04     42.37 o
 -17   4   1     1262.00     1393.62    154.35 o
 -16   4   1      132.66      141.71     32.25 o
 -15   4   1      185.91      157.90     20.02 o
 -14   4   1     2950.24     2978.49     89.27 o
 -13   4   1       19.71       12.15     15.71 o
 -12   4   1        3.19        8.20      6.89 o
 -11   4   1     2051.07     1807.18     45.31 o
 -10   4   1      313.14      316.96     21.42 o
  -9   4   1      510.98      428.97     15.55 o
  -8   4   1        5.98      -19.47     25.71 o
  -7   4   1     1465.81     1629.12    113.39 o
  -6   4   1     2996.54     2677.46    139.99 o
  -5   4   1      988.85      786.42     75.16 o
  -4   4   1      527.72      646.31     44.78 o
  -3   4   1      168.52      132.14     11.87 o
  -2   4   1        4.94        3.66      4.58 o
  -1   4   1        6.80       14.85      5.67 o
   0   4   1     3818.75     3663.04     56.92 o
   1   4   1      131.22      152.77     12.35 o
   2   4   1     7779.66     7410.37    100.49 o
   3   4   1     4999.29     4886.18     68.29 o
   4   4   1      393.24      303.70     16.60 o
   5   4   1    14364.91    14996.81    207.44 o
   6   4   1     3805.04     3581.56     85.04 o
   7   4   1     2335.78     2243.95     70.78 o
   8   4   1      587.84      513.01     36.43 o
   9   4   1      547.35      524.56     28.46 o
  10   4   1      208.26      234.90     19.84 o
  11   4   1     1407.21     1286.59     47.30 o
  12   4   1     1015.90      916.52     42.42 o
  13   4   1      164.56      155.59     19.67 o
  14   4   1     2120.90     2165.12     71.48 o
  15   4   1       19.55       32.52     15.44 o
  16   4   1       46.66       25.65     40.50 o
  17   4   1      229.83      299.74     76.05 o
  18   4   1       27.28       61.25     45.74 o
  19   4   1       50.59       62.47     46.87 o
 -19   5   1      103.78        8.59     38.94 o
 -18   5   1      630.24      710.76    116.09 o
 -17   5   1      117.82      161.90     59.54 o
 -16   5   1        2.47      -46.94     38.71 o
 -15   5   1      420.53      581.67     98.79 o
 -14   5   1      119.56       77.93     17.22 o
 -13   5   1      136.48      101.26     41.41 o
 -12   5   1        0.10      -60.62     40.41 o
 -11   5   1        4.43       -8.34     35.98 o
 -10   5   1      819.42      807.32     97.54 o
  -9   5   1       26.63       50.68     35.41 o
  -8   5   1      247.19      146.47     28.70 o
  -7   5   1       13.32       11.50     17.01 o
  -6   5   1     8268.06     8679.26    265.59 o
  -5   5   1        3.68       17.19     20.21 o
  -4   5   1      336.31      297.17     31.57 o
  -3   5   1     2874.44     2906.42     62.71 o
  -2   5   1     2084.70     2057.70     54.84 o
  -1   5   1      384.78      321.84     19.29 o
   0   5   1      128.28      136.67     12.94 o
   1   5   1       10.34        1.74      6.32 o
   2   5   1      203.48      178.95     14.49 o
   3   5   1      273.72      250.62     17.79 o
   4   5   1     1359.93     1324.60     40.63 o
   5   5   1      936.20      869.77     63.58 o
   6   5   1     2776.45     2992.29     56.47 o
   7   5   1      467.69      477.58     49.70 o
   8   5   1      620.95      658.97     32.00 o
   9   5   1      369.20      322.31     17.77 o
  10   5   1        0.47       -0.60      5.83 o
  11   5   1      286.86      298.82     19.63 o
  12   5   1      185.97      133.76     14.38 o
  13   5   1       25.37       15.17      8.12 o
  14   5   1     1002.42      882.75     54.54 o
  15   5   1      142.50      197.55     61.52 o
  16   5   1      152.65      283.26     74.12 o
  17   5   1      311.19      246.60     76.55 o
  18   5   1       51.51       25.13     38.32 o
 -18   6   1       51.15      165.70     66.62 o
 -17   6   1      754.26      755.19    126.72 o
 -16   6   1      219.92      182.47     65.29 o
 -15   6   1      554.92      762.10    118.36 o
 -14   6   1      161.16      205.98     62.40 o
 -13   6   1        9.02        0.00     31.98 o
 -12   6   1      251.40      266.93     65.16 o
 -11   6   1       15.22        0.63     26.38 o
 -10   6   1     1489.87     1413.95    132.24 o
  -9   6   1      111.60       73.69     37.23 o
  -8   6   1      123.42      148.62     46.69 o
  -7   6   1      944.50      997.05     71.73 o
  -6   6   1     1610.71     1633.41     88.12 o
  -5   6   1      185.11      149.27      9.56 o
  -4   6   1      372.86      317.16     24.39 o
  -3   6   1      148.03      116.41     17.07 o
  -2   6   1      123.20      100.30     19.03 o
  -1   6   1      137.24       83.65     13.37 o
   0   6   1      616.44      524.45     31.13 o
   1   6   1       95.44       61.46     11.77 o
   2   6   1     1036.91     1089.33     79.84 o
   3   6   1     3162.80     3149.89     75.96 o
   4   6   1      761.51      820.83     36.16 o
   5   6   1      726.29      642.13     27.07 o
   6   6   1     1068.42     1011.49     47.66 o
   7   6   1      845.85      585.85     38.72 o
   8   6   1      248.49      304.12     61.32 o
   9   6   1       71.06       81.55     37.36 o
  10   6   1      166.09      172.48     51.71 o
  11   6   1     1043.35      883.08    110.51 o
  12   6   1      161.85      192.19     57.27 o
  13   6   1      775.07      810.88    114.96 o
  14   6   1      236.37      206.05     71.32 o
  15   6   1      173.18       73.98     53.94 o
  16   6   1       43.18        6.33     37.07 o
  17   6   1       35.77       -5.57     30.83 o
 -17   7   1       70.59      -42.44     46.19 o
 -16   7   1       13.19       74.46     45.14 o
 -15   7   1      457.62      515.18    107.02 o
 -14   7   1       28.71      104.30     52.13 o
 -13   7   1        1.49      -26.13     33.39 o
 -12   7   1     1313.40     1466.19    150.18 o
 -11   7   1        3.75        1.66     33.94 o
 -10   7   1       81.30       93.05     43.48 o
  -9   7   1     1086.26      979.57    112.28 o
  -8   7   1       28.96       93.88     37.86 o
  -7   7   1     1178.04     1242.31    120.79 o
  -6   7   1      241.56      218.48     53.68 o
  -5   7   1      644.91      602.43     21.67 o
  -4   7   1      319.68      309.23     24.16 o
  -3   7   1      849.84      886.04     49.34 o
  -2   7   1     1022.35      983.67     54.35 o
  -1   7   1      488.88      447.06     38.00 o
   0   7   1     2122.62     2058.34     65.88 o
   1   7   1      167.17      145.39     22.35 o
   2   7   1       20.27        7.20      9.64 o
   3   7   1     2040.22     1920.83     64.88 o
   4   7   1      937.87      949.16     38.49 o
   5   7   1       53.35       26.30      8.94 o
   6   7   1      101.72       87.67      9.88 o
   7   7   1       73.83      108.13     42.69 o
   8   7   1      148.21      129.41     48.35 o
   9   7   1        0.01       12.38     26.12 o
  10   7   1        4.08       16.45     28.12 o
  11   7   1       85.15       90.44     47.21 o
  12   7   1      104.76       84.44     48.21 o
  13   7   1      120.08       61.44     40.74 o
  14   7   1      454.63      345.01     84.42 o
  15   7   1       24.48      -15.77     34.90 o
  16   7   1      881.44      957.68    143.17 o
 -15   8   1        1.74       34.55     41.40 o
 -14   8   1      300.74      295.14     80.25 o
 -13   8   1       18.29       64.86     43.61 o
 -12   8   1       61.46       17.52     36.49 o
 -11   8   1      108.45       49.77     39.04 o
 -10   8   1        3.70      -47.37     37.99 o
  -9   8   1      149.20      131.46     50.33 o
  -8   8   1      206.24       84.19     41.41 o
  -7   8   1       44.53       69.47     39.57 o
  -6   8   1      255.40      231.90     56.81 o
  -5   8   1      359.35      317.06     18.67 o
  -4   8   1        8.03      -10.41     14.39 o
  -3   8   1      634.44      618.37     38.59 o
  -2   8   1      374.37      428.44     74.36 o
  -1   8   1     1145.72      660.50    593.85 o
   0   8   1       21.66       16.00     16.44 o
   1   8   1     1146.64      418.23    601.60 o
   2   8   1      961.94     1016.49     47.64 o
   3   8   1       74.66       54.91     12.13 o
   4   8   1        5.73       -2.50     10.65 o
   5   8   1      351.91      363.15     31.78 o
   6   8   1        6.01       -0.19      6.45 o
   7   8   1      262.19      233.05     58.01 o
   8   8   1      529.40      500.89     84.40 o
   9   8   1       97.10       61.74     40.27 o
  10   8   1       85.92       78.11     41.42 o
  11   8   1      144.73      232.82     67.34 o
  12   8   1        4.45      -49.25     41.53 o
  13   8   1       83.76       37.53     39.49 o
  14   8   1      105.31      218.81     71.59 o
  15   8   1        2.45      -85.76     57.17 o
 -13   9   1       46.71      -85.76     57.18 o
 -12   9   1      138.19      154.76     58.25 o
 -11   9   1        1.58      -57.43     40.79 o
 -10   9   1      568.20      583.48    100.64 o
  -9   9   1       32.46      -16.55     37.76 o
  -8   9   1      102.48       65.08     38.19 o
  -7   9   1      555.23      493.81     83.55 o
  -6   9   1      293.60      353.92     70.51 o
  -5   9   1     1236.83     1194.65    148.63 o
  -4   9   1       57.13       52.22     15.79 o
  -3   9   1      153.65      187.27     27.57 o
  -2   9   1      171.69       34.19     97.48 o
  -1   9   1      320.28      292.91     74.26 o
   0   9   1        0.44      -50.46     33.64 o
   1   9   1      391.14      415.46     63.36 o
   2   9   1      157.46       26.60     73.04 o
   3   9   1       33.61       23.55     14.26 o
   4   9   1      126.47      121.86     21.81 o
   5   9   1      501.24      517.08     69.55 o
   6   9   1      542.43      689.95     99.97 o
   7   9   1        0.17       -3.59     37.38 o
   8   9   1      610.82      711.44    103.76 o
   9   9   1      414.51      505.77     96.15 o
  10   9   1      334.23      395.32     86.01 o
  11   9   1       88.10      107.06     52.04 o
  12   9   1       59.76       75.39     49.68 o
  13   9   1        3.15      -46.74     45.66 o
 -11  10   1       87.14       85.74     50.00 o
 -10  10   1      348.31      321.73     80.02 o
  -9  10   1        0.31       35.49     39.77 o
  -8  10   1       59.65       -7.65     46.36 o
  -7  10   1       24.10      -51.13     38.19 o
  -6  10   1       78.25       30.47     37.94 o
  -5  10   1      189.27      207.66     58.53 o
  -4  10   1      638.44      707.99     95.90 o
  -3  10   1      187.49      105.17     44.94 o
  -2  10   1      102.72       32.14     29.85 o
  -1  10   1      783.46      955.46     98.68 o
   0  10   1       84.77       19.44     15.33 o
   1  10   1      413.69      446.28     68.38 o
   2  10   1      157.06      158.87     43.85 o
   3  10   1      535.57      145.25    250.53 o
   4  10   1      118.83       94.24     38.63 o
   5  10   1       29.41      -59.35     39.57 o
   6  10   1       96.72       50.68     34.92 o
   7  10   1        2.75      -55.94     37.82 o
   8  10   1       77.68       61.02     37.27 o
   9  10   1       19.86      -74.32     49.55 o
  10  10   1      139.29      232.51     67.44 o
  11  10   1      350.49      525.75    104.95 o
  -8  11   1      245.08      158.42     63.47 o
  -7  11   1      103.18      168.96     60.80 o
  -6  11   1       36.28       62.06     41.73 o
  -5  11   1        8.35      -52.76     41.15 o
  -4  11   1      124.08       81.57     35.37 o
  -3  11   1       69.35      110.40     43.73 o
  -2  11   1      253.94      230.87     56.31 o
  -1  11   1       55.92      123.43     42.68 o
   0  11   1      138.36      124.90     40.05 o
   1  11   1       82.04       98.58     37.05 o
   2  11   1       92.48       59.63     34.39 o
   3  11   1      187.77       24.58     31.63 o
   4  11   1        0.56      -64.82     43.21 o
   5  11   1       59.76      -22.05     34.66 o
   6  11   1       39.93       -7.39     30.34 o
   7  11   1       72.19      -25.64     37.73 o
 -21   0   2      318.87      355.00     78.08 o
 -20   0   2      122.94       79.21     45.56 o
 -19   0   2      167.29      167.59     51.03 o
 -18   0   2      348.52      402.28     75.20 o
 -17   0   2       17.32       28.64     28.11 o
 -16   0   2     4249.13     4122.74    208.45 o
 -15   0   2     1205.92     1071.31    103.62 o
 -14   0   2      459.34      412.24     61.76 o
 -13   0   2        9.59       31.24     25.19 o
 -12   0   2     3157.54     2999.74    149.77 o
 -11   0   2     6760.83     6617.75    210.27 o
 -10   0   2     6377.02     6535.59    198.31 o
  -9   0   2      479.89      393.96     33.22 o
  -8   0   2       20.96       48.49     17.77 o
  -7   0   2      605.30      659.67     37.05 o
  -6   0   2    16054.20    17177.64    171.01 o
  -5   0   2     1962.01     2189.11     56.05 o
  -4   0   2    33912.74    35411.34    516.96 o
  -3   0   2     4605.84     4802.63     93.16 o
  -2   0   2    11385.79    11096.59    128.65 o
   1   0   2     9434.14     9687.04    125.71 o
   2   0   2     1404.87     1166.91     48.41 o
   3   0   2     6114.96     6669.63    127.68 o
   4   0   2    15250.98    16695.28    222.53 o
   5   0   2     5023.39     5570.65    139.56 o
   6   0   2     1851.17     1819.51     86.16 o
   7   0   2     9862.25    10191.48    217.39 o
   8   0   2     4910.27     5581.15    124.37 o
   9   0   2      280.05      361.51     34.68 o
  10   0   2      517.60      500.36     53.18 o
  11   0   2     4941.05     5245.36    140.58 o
  12   0   2      618.33      671.98     60.15 o
  13   0   2      225.68      198.47     32.91 o
  14   0   2     3164.13     3473.55    192.69 o
  15   0   2        5.09       33.21     30.36 o
  16   0   2     3382.84     3506.43    208.50 o
  17   0   2      611.81      628.39     92.07 o
  18   0   2      187.98      159.43     51.87 o
  19   0   2      946.69     1031.69    126.03 o
  20   0   2        5.07       12.70     29.31 o
 -21   1   2       36.33       56.18     52.69 o
 -20   1   2      126.62       79.77     28.99 o
 -19   1   2      643.89      671.73     69.07 o
 -18   1   2      178.39      184.91     35.61 o
 -17   1   2      797.27      892.56     71.47 o
 -16   1   2      835.54      860.76     53.64 o
 -15   1   2      150.40      135.04     21.69 o
 -14   1   2     1298.01     1328.42     60.04 o
 -13   1   2      674.95      665.06     52.84 o
 -12   1   2     1658.80     1645.06     78.50 o
 -11   1   2       46.87       47.95     16.25 o
 -10   1   2      745.42      713.89     39.18 o
  -9   1   2     1234.74     1186.83     47.08 o
  -8   1   2      371.86      315.77     23.08 o
  -7   1   2     1176.10     1138.73     33.37 o
  -6   1   2     1388.26     1537.11     35.23 o
  -5   1   2       41.77       22.67      6.94 o
  -4   1   2     6028.05     6007.18     74.73 o
  -3   1   2      148.88      182.39     11.65 o
  -2   1   2    11822.40    11647.83    142.48 o
  -1   1   2     2751.76     2752.72     92.23 o
   0   1   2     1256.51     1029.78     37.11 o
   1   1   2     1232.18     1448.75     53.36 o
   2   1   2     3596.78     4170.30     55.58 o
   3   1   2     1471.12     1274.18     42.21 o
   4   1   2     8750.70     9134.76    132.93 o
   5   1   2      671.99      671.36     45.83 o
   6   1   2     3468.97     3409.61     70.36 o
   7   1   2        0.14        7.54      8.31 o
   8   1   2     1141.43     1176.35     49.42 o
   9   1   2      168.27      236.84     19.61 o
  10   1   2     1229.82     1257.43     46.52 o
  11   1   2     2010.33     2096.57     62.80 o
  12   1   2      216.80      231.49     23.01 o
  13   1   2       34.10       40.08     16.14 o
  14   1   2      244.69      231.64     28.38 o
  15   1   2        6.26      -30.78     20.52 o
  16   1   2        1.75       32.26     16.53 o
  17   1   2       20.50       31.25     56.84 o
  18   1   2       30.79       22.62     30.01 o
  19   1   2      275.05      269.78     47.06 o
  20   1   2       78.27      108.65     35.64 o
 -21   2   2       25.46       27.00     34.34 o
 -20   2   2      284.32      280.81     44.95 o
 -19   2   2       84.24      139.64     31.82 o
 -18   2   2        1.31       16.83     21.49 o
 -17   2   2      170.98      128.87     21.49 o
 -16   2   2      172.99      175.14     25.11 o
 -15   2   2      171.10      173.63     24.05 o
 -14   2   2      317.25      285.01     28.72 o
 -13   2   2      618.81      608.01     37.36 o
 -12   2   2      140.54      124.48     17.46 o
 -11   2   2      497.97      494.81     27.40 o
 -10   2   2     1367.76     1373.58     42.06 o
  -9   2   2      258.15      201.99     28.90 o
  -8   2   2     1373.36     1387.54     45.53 o
  -7   2   2       16.02       17.83      6.98 o
  -6   2   2      171.30      114.99     12.33 o
  -5   2   2      286.42      383.65     17.91 o
  -4   2   2     5060.61     4689.97    139.23 o
  -3   2   2     3727.76     3485.20    112.67 o
  -2   2   2        3.35        4.56      4.95 o
  -1   2   2    28256.21    28404.57    239.04 o
   0   2   2      397.85      322.68     15.67 o
   1   2   2    22274.87    23883.86    281.03 o
   2   2   2      137.90      196.15     15.05 o
   3   2   2     1584.79     1371.03     39.41 o
   4   2   2     4631.37     4440.40     73.40 o
   5   2   2      503.92      457.83     25.71 o
   6   2   2     7032.63     7504.96    109.58 o
   7   2   2      360.91      405.90     40.22 o
   8   2   2      883.60      946.00     64.13 o
   9   2   2     3387.70     3548.59     87.53 o
  10   2   2       22.44       47.16     12.20 o
  11   2   2      526.23      432.95     29.21 o
  12   2   2       33.31       58.84     15.55 o
  13   2   2       51.63       70.04     17.21 o
  14   2   2        0.04        0.62     11.07 o
  15   2   2      177.61      227.52     29.12 o
  16   2   2      525.08      569.75     64.86 o
  17   2   2       91.87      104.90     62.97 o
  18   2   2      457.91      479.81     60.85 o
  19   2   2       27.55       21.78     28.27 o
  20   2   2        5.55       30.37     36.18 o
 -20   3   2        7.01      -19.94     35.77 o
 -19   3   2      178.08      133.29     56.13 o
 -18   3   2      289.58      281.45     62.97 o
 -17   3   2       25.21       50.41     31.57 o
 -16   3   2       33.86       17.24     11.01 o
 -15   3   2       94.86       84.74     16.07 o
 -14   3   2     1178.35     1155.12     50.47 o
 -13   3   2      433.74      485.86     31.30 o
 -12   3   2        0.49       -6.09      8.50 o
 -11   3   2       86.14       88.32     13.52 o
 -10   3   2      282.18      222.12     15.81 o
  -9   3   2     1420.11     1401.37     36.40 o
  -8   3   2     1188.79     1257.92     46.20 o
  -7   3   2      136.63      154.17     35.00 o
  -6   3   2     1408.18     1468.11     95.45 o
  -5   3   2     1390.82     1642.91     95.72 o
  -4   3   2     8072.41     8034.09    199.27 o
  -3   3   2        3.99       -2.85     11.88 o
  -2   3   2     1719.63     1570.47     29.49 o
  -1   3   2     5971.12     5073.67     70.54 o
   0   3   2      176.96      204.49     15.08 o
   1   3   2     2126.46     1972.04     44.16 o
   2   3   2       14.09       30.64      7.22 o
   3   3   2     1990.84     2008.32     44.15 o
   4   3   2     2385.11     2518.50     55.43 o
   5   3   2        9.98       36.73      8.59 o
   6   3   2     8641.16     8665.67    197.75 o
   7   3   2      120.48      117.19     17.47 o
   8   3   2     1013.26     1080.02     64.43 o
   9   3   2     1928.21     1807.66     88.34 o
  10   3   2      663.21      810.12     61.49 o
  11   3   2      631.00      554.72     36.19 o
  12   3   2      434.91      413.19     32.97 o
  13   3   2       16.74       25.18     12.35 o
  14   3   2      177.81      142.37     21.98 o
  15   3   2      298.12      298.66     34.52 o
  16   3   2       91.07       96.23     24.21 o
  17   3   2        4.53      -12.69     16.90 o
  18   3   2      197.51      158.65     34.08 o
  19   3   2       21.84       64.04     45.06 o
 -20   4   2      241.47      250.36     70.50 o
 -19   4   2      176.96       76.49     44.76 o
 -18   4   2       50.65       94.16     48.37 o
 -17   4   2      167.93      188.24     62.99 o
 -16   4   2       45.55       33.30     17.87 o
 -15   4   2      209.03      172.59     19.09 o
 -14   4   2      499.24      502.32     29.49 o
 -13   4   2     1243.55     1145.69     47.60 o
 -12   4   2     3315.10     3064.78     91.58 o
 -11   4   2      165.58      164.07     12.39 o
 -10   4   2     3229.59     3303.52    127.34 o
  -9   4   2     1165.19     1280.22    109.23 o
  -8   4   2     3449.17     3435.06    170.42 o
  -7   4   2     2382.99     2259.17    133.55 o
  -6   4   2     8373.16     8775.06    250.90 o
  -5   4   2      683.61      740.31     49.98 o
  -4   4   2      856.84      815.63     49.70 o
  -3   4   2      296.35      332.67     14.44 o
  -2   4   2       58.79      135.33     13.25 o
  -1   4   2     5111.65     4787.86     77.80 o
   0   4   2      806.55      676.65     29.70 o
   1   4   2      111.44      107.23     12.40 o
   2   4   2     8451.89     8634.86    100.88 o
   3   4   2     3536.12     3839.50     65.97 o
   4   4   2      224.43      137.82     14.20 o
   5   4   2       35.16       20.76     10.11 o
   6   4   2     1991.38     1811.68     49.52 o
   7   4   2       74.49       55.27     10.21 o
   8   4   2       41.33       50.19     14.62 o
   9   4   2       30.40       50.83     14.92 o
  10   4   2      329.09      302.61     31.94 o
  11   4   2      128.12      168.15     30.98 o
  12   4   2        3.92      -11.28      9.24 o
  13   4   2      928.37      945.59     48.63 o
  14   4   2     3166.40     3431.44     95.13 o
  15   4   2       25.87       36.33     20.13 o
  16   4   2        6.56       -2.28     35.06 o
  17   4   2       51.16      -12.29     31.27 o
  18   4   2      106.81      220.44     76.10 o
  19   4   2      104.22      131.72     63.67 o
 -19   5   2      238.46      204.91     74.48 o
 -18   5   2      240.67      232.62     70.41 o
 -17   5   2      284.68      288.25     79.61 o
 -16   5   2      264.67      385.32     86.80 o
 -15   5   2      419.56      613.88     99.06 o
 -14   5   2      516.15      413.76     82.46 o
 -13   5   2      107.03      131.48     47.22 o
 -12   5   2      317.38      332.76     69.36 o
 -11   5   2      291.87      263.06     58.89 o
 -10   5   2      151.84       99.22     39.75 o
  -9   5   2        0.83        9.28     26.81 o
  -8   5   2      197.67      133.17     28.25 o
  -7   5   2     1204.97     1243.92    147.69 o
  -6   5   2      586.14      490.74     65.61 o
  -5   5   2      856.92      842.45     81.85 o
  -4   5   2      225.15      174.06     14.16 o
  -3   5   2     2288.44     2246.50     43.18 o
  -2   5   2     2413.80     2271.83     58.31 o
  -1   5   2      195.03      133.63     15.17 o
   0   5   2     4278.96     4098.07    115.51 o
   1   5   2      177.83      121.55     14.61 o
   2   5   2        0.02        5.69      6.69 o
   3   5   2     3256.06     3211.75     73.89 o
   4   5   2     1824.80     1801.44     52.71 o
   5   5   2      327.62      329.29     21.91 o
   6   5   2      493.88      510.66     26.28 o
   7   5   2      910.25      894.13     32.18 o
   8   5   2       29.90       36.01      7.89 o
   9   5   2       84.82       75.60     29.86 o
  10   5   2      617.93      632.25     41.25 o
  11   5   2      228.67      250.16     21.14 o
  12   5   2      641.25      570.23     39.39 o
  13   5   2      226.30      225.95     22.23 o
  14   5   2      177.74      188.07     38.80 o
  15   5   2       95.89       62.84     46.72 o
  16   5   2       20.32      -60.66     40.44 o
  17   5   2      165.61      172.34     63.75 o
  18   5   2       24.85       24.88     39.57 o
 -18   6   2        7.84      -80.93     53.95 o
 -17   6   2      193.05      221.33     70.18 o
 -16   6   2       17.77      -36.46     42.98 o
 -15   6   2      136.57       80.44     42.07 o
 -14   6   2      304.67      327.19     73.70 o
 -13   6   2      667.93      732.05    108.21 o
 -12   6   2       47.04       77.77     37.53 o
 -11   6   2      804.94     1022.51    115.95 o
 -10   6   2      514.24      510.69     83.95 o
  -9   6   2       24.19       29.94     29.79 o
  -8   6   2     1287.28     1369.51    122.23 o
  -7   6   2      303.89      301.43     40.28 o
  -6   6   2      494.23      413.36     45.71 o
  -5   6   2       44.72       16.49     23.36 o
  -4   6   2      427.59      418.39     20.25 o
  -3   6   2      337.03      309.80     20.09 o
  -2   6   2      318.00      270.91     64.72 o
  -1   6   2      514.50      586.73     33.71 o
   0   6   2        4.48        4.01      7.59 o
   1   6   2       99.48       66.30     12.93 o
   2   6   2       36.38        6.28      7.72 o
   3   6   2     1422.40     1533.58     58.36 o
   4   6   2       93.04       88.96     13.84 o
   5   6   2      207.30      214.47     17.87 o
   6   6   2     1370.56     1445.86     48.30 o
   7   6   2        2.83       -5.41      9.43 o
   8   6   2       42.53       16.37      5.71 o
   9   6   2      616.47      581.16     33.45 o
  10   6   2       37.57       20.60      6.07 o
  11   6   2     1040.97      825.88     53.36 o
  12   6   2     1259.61     1258.58     85.67 o
  13   6   2      214.78      114.44     50.04 o
  14   6   2       25.22      -24.29     33.66 o
  15   6   2     1268.24     1588.81    169.19 o
  16   6   2       70.86      216.92     69.99 o
  17   6   2      176.22      211.17     72.41 o
 -17   7   2      228.21      301.19     85.36 o
 -16   7   2       13.33      -66.54     45.68 o
 -15   7   2        9.06      -71.65     47.77 o
 -14   7   2      169.25        0.00     55.90 o
 -13   7   2       40.29       78.70     39.07 o
 -12   7   2      237.76      196.25     61.97 o
 -11   7   2      225.58      372.24     77.03 o
 -10   7   2        0.62      -37.06     36.87 o
  -9   7   2      266.07      162.63     51.19 o
  -8   7   2       17.40       -2.02     32.26 o
  -7   7   2      113.83       66.30     33.87 o
  -6   7   2        7.30      -46.41     30.94 o
  -5   7   2        6.65       -2.54      9.18 o
  -4   7   2        3.75        4.76      6.28 o
  -3   7   2       41.44       40.54      9.83 o
  -2   7   2      178.59      127.73     21.05 o
  -1   7   2        9.96       -1.91     12.28 o
   0   7   2       61.68       37.04     18.09 o
   1   7   2        0.66        9.75      9.35 o
   2   7   2      618.08      748.08     45.32 o
   3   7   2       57.04       55.28     13.63 o
   4   7   2        1.16      -13.13     10.71 o
   5   7   2     1617.76     1772.49     51.93 o
   6   7   2      949.81      940.47     35.24 o
   7   7   2        4.27       -4.62      4.64 o
   8   7   2      157.66      136.66     10.18 o
   9   7   2      218.47      228.46     61.76 o
  10   7   2      589.31      469.93     85.25 o
  11   7   2      168.18      106.31     50.26 o
  12   7   2       13.63        1.25     37.95 o
  13   7   2        0.77       18.13     29.64 o
  14   7   2        5.83       34.35     50.74 o
  15   7   2        4.32      -35.12     40.14 o
  16   7   2      519.61      634.80    117.74 o
 -16   8   2       18.13     -103.97     69.32 o
 -15   8   2      265.55      286.45     77.57 o
 -14   8   2        0.09      -20.55     45.18 o
 -13   8   2      271.66      332.25     80.33 o
 -12   8   2       70.89       56.72     39.18 o
 -11   8   2        8.65      -70.34     46.89 o
 -10   8   2      660.60      609.49     97.28 o
  -9   8   2      137.55      116.01     51.80 o
  -8   8   2      707.75      711.78     99.89 o
  -7   8   2       44.61        0.93     37.91 o
  -6   8   2       50.74       48.25     30.74 o
  -5   8   2      122.77       69.21      8.97 o
  -4   8   2      595.17      560.21     28.97 o
  -3   8   2     1991.71     2062.58     55.44 o
  -2   8   2        0.07       -5.26      8.21 o
  -1   8   2      347.75       79.96    143.86 o
   0   8   2       75.65       38.76     20.53 o
   1   8   2      179.54       85.31     89.71 o
   2   8   2      131.02       86.05     15.44 o
   3   8   2      733.03      699.87     39.21 o
   4   8   2       97.83      108.83     15.75 o
   5   8   2      905.59      917.70     39.95 o
   6   8   2       35.78       33.37      8.55 o
   7   8   2       14.79        4.83      7.84 o
   8   8   2      470.98      555.26     89.87 o
   9   8   2      702.24      713.01    105.26 o
  10   8   2       39.12       95.94     45.65 o
  11   8   2       77.44      -34.80     39.04 o
  12   8   2      120.28       68.78     43.02 o
  13   8   2      626.53      686.24    115.68 o
  14   8   2      131.28       62.84     46.68 o
 -14   9   2       51.63       44.69     41.13 o
 -13   9   2       41.61       -3.11     45.49 o
 -12   9   2      221.61      113.80     56.27 o
 -11   9   2        6.90      -28.19     33.86 o
 -10   9   2        0.02      -49.22     40.67 o
  -9   9   2       12.29      -30.77     46.96 o
  -8   9   2      113.30       58.58     37.63 o
  -7   9   2       15.59      -64.02     42.68 o
  -6   9   2        2.64      -30.09     32.61 o
  -5   9   2      996.92      981.45     46.45 o
  -4   9   2      861.99      860.58     51.29 o
  -3   9   2      614.54      656.25     36.97 o
  -2   9   2     1320.94     1393.03     70.58 o
  -1   9   2      169.60      167.26     22.39 o
   0   9   2      991.26     1062.46     96.72 o
   1   9   2       23.73        0.70     13.51 o
   2   9   2       31.36       15.06     13.29 o
   3   9   2      352.94      380.44     30.72 o
   4   9   2       20.81       25.01     14.11 o
   5   9   2      532.55      610.98     63.24 o
   6   9   2       24.01       20.41     30.52 o
   7   9   2      692.53      873.02    114.82 o
   8   9   2       50.36       36.93     33.84 o
   9   9   2       46.25      -51.96     38.98 o
  10   9   2      320.37      255.00     72.82 o
  11   9   2      166.35      116.45     54.70 o
  12   9   2        3.17       62.22     46.02 o
  13   9   2       19.95       15.59     34.87 o
 -11  10   2        2.14       34.98     40.60 o
 -10  10   2        6.97      -30.60     46.76 o
  -9  10   2      234.58      125.16     51.20 o
  -8  10   2       66.08       58.72     39.07 o
  -7  10   2      153.78       37.52     35.89 o
  -6  10   2      108.94       -8.57     35.31 o
  -5  10   2       10.62      -58.07     38.72 o
  -4  10   2        6.17       -2.61     31.54 o
  -3  10   2        5.31      -48.58     33.36 o
  -2  10   2       32.07       13.44     25.90 o
  -1  10   2      290.20      296.99     56.27 o
   0  10   2      188.16      288.95     37.25 o
   1  10   2       58.78       76.01     20.87 o
   2  10   2       57.53       22.76     27.54 o
   3  10   2       40.19       24.43     28.16 o
   4  10   2      396.90      360.09     71.25 o
   5  10   2      137.01       95.44     43.15 o
   6  10   2      248.78      175.76     57.41 o
   7  10   2      349.57      338.15     75.22 o
   8  10   2       34.62       74.88     45.66 o
   9  10   2      156.98      247.57     71.79 o
  10  10   2        4.86      -64.08     49.87 o
  -8  11   2      214.28      259.74     73.58 o
  -7  11   2      817.18      987.02    128.73 o
  -6  11   2        9.27       41.92     42.72 o
  -5  11   2       14.83      -67.04     44.69 o
  -4  11   2      511.90      470.90     83.43 o
  -3  11   2       61.55       32.91     32.55 o
  -2  11   2        5.74      -23.46     28.73 o
  -1  11   2      296.03      401.06     68.40 o
   0  11   2      297.72      328.28     59.83 o
   1  11   2        1.61      -48.22     32.15 o
   2  11   2      429.14      387.87     73.48 o
   3  11   2      165.46      166.47     52.54 o
   4  11   2      274.77      306.99     68.74 o
   5  11   2      829.43     1051.58    126.02 o
   6  11   2        6.79      -58.21     43.30 o
   7  11   2        0.07        0.64     36.22 o
 -21   1   3      141.36      142.07     35.12 o
 -20   1   3      458.79      463.76     57.71 o
 -19   1   3      295.48      342.98     51.83 o
 -18   1   3       51.98       28.97     34.58 o
 -17   1   3      533.57      463.96     60.04 o
 -16   1   3      354.63      324.36     33.01 o
 -15   1   3      362.04      283.16     59.58 o
 -14   1   3      168.46      143.28     27.90 o
 -13   1   3      785.04      782.94     56.18 o
 -12   1   3     1912.70     1803.62     67.28 o
 -11   1   3     1266.60     1146.53     51.22 o
 -10   1   3     6601.64     6825.12     98.48 o
  -9   1   3       18.50        9.50      8.65 o
  -8   1   3       24.53       41.54      8.24 o
  -7   1   3      598.06      681.20     25.93 o
  -6   1   3     3421.96     3330.36     52.27 o
  -5   1   3      152.92      186.51     12.97 o
  -4   1   3     6951.80     7742.40     73.44 o
  -3   1   3    18582.47    18895.26    246.09 o
  -2   1   3    10747.89    11562.74     84.46 o
  -1   1   3       17.78       23.55      6.13 o
   0   1   3     1044.92      891.56     31.59 o
   1   1   3     2501.34     2390.62    126.94 o
   2   1   3    13800.95    14008.12    112.84 o
   3   1   3     2192.56     2422.30     50.12 o
   4   1   3        1.27        8.10      6.22 o
   5   1   3     2837.51     2980.83     62.66 o
   6   1   3     7741.82     8159.08    130.10 o
   7   1   3      924.31      995.40     73.08 o
   8   1   3     3548.47     3690.40     86.80 o
   9   1   3     1017.14     1037.85     65.48 o
  10   1   3      299.61      306.52     43.06 o
  11   1   3      768.81      834.37     41.78 o
  12   1   3        0.92       -6.00      9.66 o
  13   1   3     2445.73     2335.84     86.23 o
  14   1   3      408.71      404.26     48.76 o
  15   1   3      943.12      811.43     71.17 o
  16   1   3      190.81      180.44     37.37 o
  17   1   3      162.84      146.27     56.24 o
  18   1   3      570.65      530.42     64.39 o
  19   1   3      511.37      548.17     67.71 o
 -21   2   3       30.77      -70.32     46.88 o
 -20   2   3      124.13      132.45     34.39 o
 -19   2   3       38.58       54.15     23.77 o
 -18   2   3        0.04        0.74     79.93 o
 -17   2   3      423.24      437.17     38.33 o
 -16   2   3       11.17      -18.60     12.40 o
 -15   2   3     2539.23     2560.85     82.03 o
 -14   2   3     3386.85     3466.12     91.05 o
 -13   2   3     3926.39     3909.90    176.94 o
 -12   2   3     1201.85     1109.39     52.40 o
 -11   2   3     1155.41     1182.82     51.26 o
 -10   2   3       89.77       45.53     14.50 o
  -9   2   3     3519.83     3420.81     76.33 o
  -8   2   3      135.06      130.93     11.67 o
  -7   2   3      460.76      436.54     19.98 o
  -6   2   3      354.38      285.06     14.46 o
  -5   2   3    11541.07    10670.87    107.91 o
  -4   2   3    13893.38    12814.62     78.86 o
  -3   2   3     7181.48     7148.16     61.33 o
  -2   2   3    18821.90    20439.70    113.07 o
  -1   2   3     9950.09    11011.48    129.62 o
   0   2   3     2383.08     2545.72     52.57 o
   1   2   3     2812.68     3455.00     70.25 o
   2   2   3      315.89      339.58     19.04 o
   3   2   3    12584.58    13306.48    125.87 o
   4   2   3     6994.76     7840.61    187.11 o
   5   2   3      162.19      196.04     21.75 o
   6   2   3     6573.60     7675.99    175.97 o
   7   2   3      217.43      229.71     20.06 o
   8   2   3       87.11      107.74     19.50 o
   9   2   3        3.15       -2.80      8.97 o
  10   2   3     1146.96     1033.84     51.81 o
  11   2   3     3397.66     3547.87     84.34 o
  12   2   3       30.57       16.34     12.43 o
  13   2   3      829.19      748.63     76.25 o
  14   2   3     1551.22     1640.36     74.14 o
  15   2   3     1294.83     1283.43    161.50 o
  16   2   3      546.92      563.63     61.81 o
  17   2   3      703.35      712.13     71.40 o
  18   2   3        4.30      -38.22     25.48 o
  19   2   3        4.89        3.17     48.05 o
 -21   3   3      646.74      805.09    128.04 o
 -20   3   3       81.08      147.28     60.83 o
 -19   3   3       20.47       12.64     30.44 o
 -18   3   3     1080.87     1149.52    118.96 o
 -17   3   3      463.40      534.53     52.37 o
 -16   3   3       11.32       -3.57     10.71 o
 -15   3   3        3.33      -10.72      9.92 o
 -14   3   3       49.91       47.71     11.71 o
 -13   3   3       24.83       20.53     13.52 o
 -12   3   3      480.80      489.35     28.08 o
 -11   3   3      584.81      561.24     25.79 o
 -10   3   3     1565.38     1553.24     41.45 o
  -9   3   3     3124.19     3152.75     52.01 o
  -8   3   3      273.41      213.38     11.91 o
  -7   3   3      166.61      104.01     29.69 o
  -6   3   3     1155.70      916.94     77.35 o
  -5   3   3     7183.48     7666.89    208.28 o
  -4   3   3     6915.70     8274.24    204.99 o
  -3   3   3     1083.77      967.70     32.50 o
  -2   3   3     7493.26     8436.77     91.38 o
  -1   3   3      955.36     1072.48     33.98 o
   0   3   3       28.16       32.84      8.06 o
   1   3   3     1255.09     1070.41     41.01 o
   2   3   3     2292.91     2421.53     46.75 o
   3   3   3     4947.96     5342.85     71.54 o
   4   3   3     3472.16     3229.33     62.63 o
   5   3   3     4196.28     4431.62    111.26 o
   6   3   3     9008.73     9954.26    117.85 o
   7   3   3     5710.92     5788.98     94.82 o
   8   3   3       58.65       63.29     12.05 o
   9   3   3      107.44      136.90     24.46 o
  10   3   3     1632.95     1720.68     78.67 o
  11   3   3       27.48       11.43     12.96 o
  12   3   3      128.54      129.91     21.22 o
  13   3   3       44.43       41.88     15.20 o
  14   3   3      619.38      559.29     42.94 o
  15   3   3        1.33        9.86     12.12 o
  16   3   3       41.07       17.32     17.30 o
  17   3   3       61.70       36.54     42.50 o
  18   3   3      429.64      500.80     60.47 o
  19   3   3       97.14      175.26     58.53 o
 -20   4   3      173.43      272.14     79.82 o
 -19   4   3      172.54      216.30     65.06 o
 -18   4   3        1.41       17.40     36.39 o
 -17   4   3        0.00      -72.25     48.17 o
 -16   4   3      702.77      797.61     53.94 o
 -15   4   3       99.07       99.51     20.32 o
 -14   4   3        0.02       -5.62      6.93 o
 -13   4   3     1789.25     1783.40     46.50 o
 -12   4   3      145.59       76.81     16.67 o
 -11   4   3      268.76      205.56     14.96 o
 -10   4   3     3202.83     3244.25    126.39 o
  -9   4   3      830.89      908.11     93.00 o
  -8   4   3      658.60      623.43     74.18 o
  -7   4   3     6640.61     7168.72    235.49 o
  -6   4   3     6629.04     6522.20    216.25 o
  -5   4   3     1617.24     1586.51    216.15 o
  -4   4   3     3698.38     3480.68    134.64 o
  -3   4   3     1385.61     1117.97     28.21 o
  -2   4   3      207.37      218.62     14.14 o
  -1   4   3     1188.95     1280.34     34.89 o
   0   4   3      304.20      235.12     15.99 o
   1   4   3     1158.16     1348.75     37.46 o
   2   4   3      863.00      777.09     32.89 o
   3   4   3      396.09      361.26     22.85 o
   4   4   3     2213.58     2189.74     60.87 o
   5   4   3      343.01      246.89     36.79 o
   6   4   3      227.76      276.28     22.31 o
   7   4   3      481.45      518.52     28.13 o
   8   4   3      215.99      212.10     19.40 o
   9   4   3     1461.61     1529.17     70.96 o
  10   4   3       21.11       28.76     14.60 o
  11   4   3      345.56      372.18     38.85 o
  12   4   3       67.88       86.05     16.48 o
  13   4   3      415.68      497.70     37.43 o
  14   4   3      166.59      205.20     25.85 o
  15   4   3       47.70       57.26     22.24 o
  16   4   3      969.71     1142.69     81.85 o
  17   4   3        3.24      -77.68     51.78 o
  18   4   3      200.11      191.10     65.90 o
 -19   5   3       66.63       19.00     40.81 o
 -18   5   3      111.13      145.87     61.78 o
 -17   5   3      458.58      414.25     89.19 o
 -16   5   3      392.83      371.94     80.49 o
 -15   5   3      729.90      703.38    105.10 o
 -14   5   3       12.50      -63.18     42.12 o
 -13   5   3     1019.66     1128.86    126.19 o
 -12   5   3     1580.53     1557.76    143.94 o
 -11   5   3     2186.25     2057.55    156.16 o
 -10   5   3     2041.43     2151.38    153.39 o
  -9   5   3      114.47       86.27     34.27 o
  -8   5   3      166.84      129.89     26.14 o
  -7   5   3      905.45      800.02     60.56 o
  -6   5   3      663.57      771.91     82.03 o
  -5   5   3       33.79       20.07     20.61 o
  -4   5   3     1042.67      998.62     27.80 o
  -3   5   3      351.81      313.82     17.25 o
  -2   5   3      109.73      116.08     11.58 o
  -1   5   3       97.04       82.11     10.68 o
   0   5   3      491.57      527.71     25.54 o
   1   5   3     3794.91     3542.27     75.68 o
   2   5   3      235.16      282.95     22.29 o
   3   5   3      129.88      128.71     24.61 o
   4   5   3      592.47      554.02     32.90 o
   5   5   3      225.94      218.24     32.12 o
   6   5   3      780.13      779.57     34.21 o
   7   5   3       99.36       87.32     12.24 o
   8   5   3     1595.26     1763.03     52.24 o
   9   5   3       89.14       86.13     17.69 o
  10   5   3      195.11      183.42     25.87 o
  11   5   3      409.20      433.12     39.35 o
  12   5   3      189.46      150.59     19.31 o
  13   5   3     1590.90     1635.35     83.43 o
  14   5   3        1.44       27.36     24.54 o
  15   5   3       59.85       37.54     30.47 o
  16   5   3      370.84      447.38     95.26 o
  17   5   3       47.78       54.27     46.47 o
  18   5   3      658.41      789.48    129.97 o
 -18   6   3      524.10      575.84    111.04 o
 -17   6   3       23.32       -8.64     38.37 o
 -16   6   3        5.96       44.20     40.57 o
 -15   6   3       73.48       94.08     48.97 o
 -14   6   3       94.07       30.65     30.20 o
 -13   6   3      761.04      667.50     99.73 o
 -12   6   3       39.08       58.68     42.79 o
 -11   6   3        4.88       10.60     26.36 o
 -10   6   3        6.54      -37.49     34.73 o
  -9   6   3      148.41      157.90     50.22 o
  -8   6   3     1445.45     1472.85    125.78 o
  -7   6   3       43.26       35.09     19.09 o
  -6   6   3     1909.82     1938.87     95.64 o
  -5   6   3      918.55      797.96     69.33 o
  -4   6   3      158.73      200.95     19.29 o
  -3   6   3     2208.91     2174.65     53.48 o
  -2   6   3     1543.16     1482.40     47.96 o
  -1   6   3     2982.15     2926.43     62.48 o
   0   6   3      240.65      243.49     20.07 o
   1   6   3     3057.50     3241.47    124.73 o
   2   6   3     1024.79     1192.21     54.91 o
   3   6   3       28.92       89.96     27.37 o
   4   6   3      756.38      647.91     37.89 o
   5   6   3      344.04      327.79     23.76 o
   6   6   3      201.29      306.18     24.02 o
   7   6   3        8.08       13.04      6.96 o
   8   6   3      148.54      150.42     15.62 o
   9   6   3      244.01      303.90     29.67 o
  10   6   3     1316.50     1280.97     60.10 o
  11   6   3      529.93      457.96     36.33 o
  12   6   3        4.01       31.08     23.68 o
  13   6   3      347.40      318.82     76.67 o
  14   6   3       19.57      -50.63     39.62 o
  15   6   3      243.05      214.33     65.37 o
  16   6   3       61.45      147.35     61.23 o
  17   6   3      651.70      521.40    107.00 o
 -17   7   3        1.61       75.95     47.59 o
 -16   7   3       54.91       50.47     45.60 o
 -15   7   3      602.41      726.91    119.48 o
 -14   7   3        0.05      -14.01     41.84 o
 -13   7   3        4.32       10.12     40.12 o
 -12   7   3        0.01      -16.16     43.06 o
 -11   7   3      119.33       89.96     44.39 o
 -10   7   3      205.60       92.92     44.55 o
  -9   7   3      816.62      779.69    100.03 o
  -8   7   3      373.90      226.92     56.00 o
  -7   7   3      572.22      706.75     89.05 o
  -6   7   3       43.46       67.42     31.61 o
  -5   7   3       86.26       81.46     11.08 o
  -4   7   3       45.09       24.91      7.53 o
  -3   7   3      184.09      152.32     16.33 o
  -2   7   3        0.63       -4.10      8.31 o
  -1   7   3      713.90      699.05     37.42 o
   0   7   3      254.96       77.75     64.88 o
   1   7   3      253.01      218.63     21.94 o
   2   7   3      699.97      733.15     46.49 o
   3   7   3      339.62      324.19     34.97 o
   4   7   3     3068.02     3150.85     77.55 o
   5   7   3     3159.42     3439.28     77.70 o
   6   7   3        5.42        3.34      8.00 o
   7   7   3     1804.63     1792.21     50.89 o
   8   7   3      184.65      151.84     14.75 o
   9   7   3       52.67       49.11     15.72 o
  10   7   3      191.43      174.27     56.55 o
  11   7   3       11.18       29.47     36.85 o
  12   7   3       78.78       34.77     34.11 o
  13   7   3        1.46        9.17     30.30 o
  14   7   3      362.33      313.62     81.87 o
  15   7   3      128.27      197.74     63.71 o
 -16   8   3      503.94      561.34    113.70 o
 -15   8   3       12.06       15.54     37.31 o
 -14   8   3        7.69      -91.17     60.78 o
 -13   8   3      286.28      218.77     69.52 o
 -12   8   3       80.06      -28.99     39.68 o
 -11   8   3        8.54      -68.04     45.36 o
 -10   8   3       18.09      -65.69     43.79 o
  -9   8   3      149.60      104.93     46.33 o
  -8   8   3      321.17      234.06     59.53 o
  -7   8   3     1215.12     1231.56    123.18 o
  -6   8   3      133.54       90.94     36.91 o
  -5   8   3     1949.91     1802.18     83.61 o
  -4   8   3      165.03      167.21     16.99 o
  -3   8   3      497.42      443.94     47.06 o
  -2   8   3      102.88      125.93     18.08 o
  -1   8   3      573.36      573.58     45.59 o
   0   8   3      691.86      703.30     50.50 o
   1   8   3      296.07      327.54     35.77 o
   2   8   3      463.72      488.70     36.25 o
   3   8   3       22.84        1.51      9.08 o
   4   8   3      302.41      291.41     25.85 o
   5   8   3      237.05      279.88     23.98 o
   6   8   3       16.02       10.13      9.69 o
   7   8   3      180.50      175.91     27.27 o
   8   8   3      968.02      871.12    114.57 o
   9   8   3        5.10      -22.88     29.50 o
  10   8   3       53.62        8.59     29.36 o
  11   8   3      344.51      453.57     92.05 o
  12   8   3       39.19       63.36     45.38 o
  13   8   3      161.23      231.40     73.95 o
  14   8   3        1.51       66.57     46.77 o
 -14   9   3       90.76       62.81     47.46 o
 -13   9   3      215.00      227.49     75.92 o
 -12   9   3      511.50      514.44    101.74 o
 -11   9   3       99.48      125.25     53.35 o
 -10   9   3        0.44       35.06     39.55 o
  -9   9   3        2.62      -73.12     48.75 o
  -8   9   3       83.02       53.02     41.93 o
  -7   9   3        3.37      -20.60     29.07 o
  -6   9   3       18.60      -59.00     39.33 o
  -5   9   3       23.72        9.13     39.15 o
  -4   9   3        1.08      -23.90     27.78 o
  -3   9   3        0.18      -13.95     12.91 o
  -2   9   3      201.10      178.16     28.22 o
  -1   9   3      120.23      104.78     18.67 o
   0   9   3      876.69     1004.13     65.78 o
   1   9   3      205.45      259.01     27.61 o
   2   9   3       22.14       16.10     14.32 o
   3   9   3     1416.13     1416.42     77.01 o
   4   9   3      243.73      245.45     40.52 o
   5   9   3      165.01      190.97     27.61 o
   6   9   3     1735.57     1953.81    161.84 o
   7   9   3      515.52      509.96     88.69 o
   8   9   3      464.07      428.51     84.66 o
   9   9   3      462.54      508.55     94.46 o
  10   9   3       46.72       51.82     40.34 o
  11   9   3       13.57        8.47     34.99 o
  12   9   3      335.34      368.87     87.20 o
 -11  10   3       82.09       61.99     50.97 o
 -10  10   3       18.60      -72.05     50.30 o
  -9  10   3        4.73      -42.92     45.15 o
  -8  10   3     1619.21     1999.15    178.19 o
  -7  10   3      134.22       80.61     44.20 o
  -6  10   3      230.14      340.40     75.51 o
  -5  10   3      514.50      616.71     93.62 o
  -4  10   3      172.35      142.80     49.55 o
  -3  10   3      203.68      140.10     46.42 o
  -2  10   3       44.27       26.90     24.50 o
  -1  10   3      909.99      791.47     91.22 o
   0  10   3        8.80       -3.39     15.37 o
   1  10   3      366.84      313.96     40.77 o
   2  10   3        2.23      -15.94     23.95 o
   3  10   3       22.16       15.66     28.12 o
   4  10   3      403.51      412.86     76.25 o
   5  10   3       17.04      -12.19     27.44 o
   6  10   3      137.33      130.22     51.42 o
   7  10   3        2.74        4.54     28.41 o
   8  10   3      216.48      287.34     77.36 o
   9  10   3      503.55      575.46    106.19 o
  10  10   3       46.36      134.81     57.21 o
  -8  11   3       91.33      112.83     51.37 o
  -7  11   3       40.21      -67.56     46.62 o
  -6  11   3        0.02        5.95     30.93 o
  -5  11   3      122.43      177.39     56.90 o
  -4  11   3        1.30      -24.24     31.78 o
  -3  11   3        0.71        2.84     21.32 o
  -2  11   3      138.36      201.37     53.47 o
  -1  11   3        3.99      -14.31     23.33 o
   0  11   3      118.69      117.14     37.08 o
   1  11   3      369.31      495.14     75.45 o
   2  11   3      172.28      242.16     56.89 o
   3  11   3       11.18      -27.79     28.27 o
   4  11   3        3.05      -67.49     44.99 o
   5  11   3       15.40       40.56     36.98 o
   6  11   3      233.75      316.97     76.50 o
 -21   0   4      196.39      197.44     59.18 o
 -20   0   4     1114.42      954.08    115.74 o
 -19   0   4      874.92      712.88     96.74 o
 -18   0   4     2572.90     2448.43    169.29 o
 -17   0   4      139.63       76.52     37.38 o
 -16   0   4       39.45       -1.47     28.13 o
 -15   0   4     1065.55     1063.72    101.37 o
 -14   0   4     3723.20     3522.97    173.86 o
 -13   0   4       14.86        8.64     17.44 o
 -12   0   4        5.42       -2.91     11.79 o
 -11   0   4        0.05       -7.19     12.09 o
 -10   0   4      287.35      242.27     27.65 o
  -9   0   4     1202.12     1507.21     62.82 o
  -8   0   4      132.89      179.67     37.54 o
  -7   0   4     1899.58     1826.61     61.75 o
  -6   0   4    17646.84    18142.75    266.83 o
  -5   0   4     9059.67     9206.39    123.10 o
  -4   0   4     8165.94     8199.24    110.65 o
  -3   0   4     2390.67     2686.36     85.49 o
  -2   0   4     4557.92     4818.39    114.14 o
  -1   0   4     8004.03     7952.23    146.17 o
   0   0   4    13554.21    15894.09    217.53 o
   1   0   4     2800.69     3107.38     98.92 o
   2   0   4    30445.04    32772.76    330.97 o
   3   0   4       47.92       15.31     11.76 o
   4   0   4      646.97      787.92     57.62 o
   5   0   4     2739.08     2398.74     74.97 o
   6   0   4     2752.68     2876.17     85.61 o
   7   0   4     5099.70     5545.27    176.19 o
   8   0   4     1670.03     1894.22    108.50 o
   9   0   4      259.57      189.84     37.30 o
  10   0   4     4022.93     4389.96    180.65 o
  11   0   4       86.28      123.77     26.66 o
  12   0   4      440.18      478.03     48.27 o
  13   0   4      258.10      253.36     55.42 o
  14   0   4       47.90       35.83     23.93 o
  15   0   4       23.92       27.92     29.53 o
  16   0   4      147.10      195.12     54.41 o
  17   0   4      121.94       42.29     35.20 o
  18   0   4     1782.81     1868.62    170.70 o
  19   0   4      172.97       99.59     45.92 o
 -21   1   4       10.58        3.69     38.06 o
 -20   1   4      230.63      171.30     68.98 o
 -19   1   4       56.32       19.41     37.52 o
 -18   1   4        1.16        0.27     16.87 o
 -17   1   4       14.98      -10.33     18.63 o
 -16   1   4      418.16      375.21     44.88 o
 -15   1   4      147.03      167.35     30.26 o
 -14   1   4      468.25      442.19     37.10 o
 -13   1   4     1744.70     1713.71     68.05 o
 -12   1   4       23.58       34.11     10.09 o
 -11   1   4      353.21      273.76     21.68 o
 -10   1   4     3616.12     3137.80     66.68 o
  -9   1   4       84.32      109.09     12.85 o
  -8   1   4        5.83       23.85      6.92 o
  -7   1   4      885.13      781.93     28.10 o
  -6   1   4      955.72      782.83     26.40 o
  -5   1   4      355.52      411.07     20.39 o
  -4   1   4      367.54      363.00     18.28 o
  -3   1   4      774.31      814.96     26.59 o
  -2   1   4     9137.79     9138.91    152.73 o
  -1   1   4       20.97        4.88      5.77 o
   0   1   4     9361.39     9506.67    324.43 o
   1   1   4     5677.67     5836.95     95.78 o
   2   1   4     4886.86     5408.28     91.67 o
   3   1   4     4447.12     4661.31     79.06 o
   4   1   4      926.22      762.66     32.81 o
   5   1   4     1851.99     2122.80     56.90 o
   6   1   4      865.78      877.05     42.14 o
   7   1   4      182.41      188.50     19.99 o
   8   1   4        0.31       -6.77      9.00 o
   9   1   4      129.58      156.55     24.74 o
  10   1   4     2421.01     2561.20     82.70 o
  11   1   4     1400.47     1562.48     67.39 o
  12   1   4      534.49      647.02     45.45 o
  13   1   4      598.09      677.12     48.81 o
  14   1   4     1216.21     1269.78     87.01 o
  15   1   4     1568.92     1607.40    102.09 o
  16   1   4      132.54      116.28     32.96 o
  17   1   4       51.66       -9.33     23.03 o
  18   1   4      439.63      478.32     64.00 o
  19   1   4        0.75       -6.03     36.70 o
 -21   2   4        0.06      -67.10     45.11 o
 -20   2   4      112.06      114.49     30.83 o
 -19   2   4      193.96      171.18     56.42 o
 -18   2   4       62.08       39.79     20.50 o
 -17   2   4       21.62       12.41     13.07 o
 -16   2   4        2.40       -4.62     10.62 o
 -15   2   4        1.07      -34.08     43.90 o
 -14   2   4      155.62      165.20     27.11 o
 -13   2   4        4.34       -2.62     12.01 o
 -12   2   4      640.27      609.79     39.26 o
 -11   2   4        0.45       -1.11      9.44 o
 -10   2   4       13.43       18.34      6.62 o
  -9   2   4     1087.52     1072.19     38.65 o
  -8   2   4      703.62      733.85     27.01 o
  -7   2   4       23.68       24.25      5.86 o
  -6   2   4      329.08      276.48     15.61 o
  -5   2   4      214.40      241.19     13.87 o
  -4   2   4      662.69      605.27     21.51 o
  -3   2   4       21.09        0.38      4.17 o
  -2   2   4     1987.69     2715.75     48.33 o
  -1   2   4      372.09      395.31     20.00 o
   0   2   4    19080.02    18481.23    129.66 o
   1   2   4     1630.67     1879.81     40.39 o
   2   2   4      101.81       88.89     11.63 o
   3   2   4     1947.52     2291.83     55.02 o
   4   2   4      605.00      708.68     31.95 o
   5   2   4        3.10       30.76      9.31 o
   6   2   4      244.52      320.31     28.74 o
   7   2   4       20.98       12.49     12.64 o
   8   2   4     1249.39     1345.26     63.66 o
   9   2   4     1131.12     1298.73     72.13 o
  10   2   4      684.79      828.27     48.30 o
  11   2   4     1373.89     1449.81    134.46 o
  12   2   4      209.75      211.86     26.63 o
  13   2   4        3.00      -11.23     12.78 o
  14   2   4      804.56      824.83     55.08 o
  15   2   4      448.76      455.81     56.23 o
  16   2   4        1.02       -4.45     20.50 o
  17   2   4        0.15      -38.32     25.55 o
  18   2   4       20.46       -3.69     41.30 o
  19   2   4       54.74       36.81     55.18 o
 -21   3   4      154.95      146.73     59.61 o
 -20   3   4      314.03      305.13     77.61 o
 -19   3   4      238.26      272.17     71.60 o
 -18   3   4      453.25      432.32     47.85 o
 -17   3   4      264.72      254.25     35.80 o
 -16   3   4      285.41      256.03     25.64 o
 -15   3   4     1108.32     1142.48     50.30 o
 -14   3   4     1039.63     1044.61     59.76 o
 -13   3   4     1198.14     1172.27     58.67 o
 -12   3   4      739.96      741.99     33.71 o
 -11   3   4      475.62      447.23     29.88 o
 -10   3   4     3974.78     3840.49    138.69 o
  -9   3   4      159.80      151.96     16.50 o
  -8   3   4     4448.99     4240.06    145.71 o
  -7   3   4       61.96       34.60      7.09 o
  -6   3   4     6398.28     5827.02     56.85 o
  -5   3   4     1409.89     1144.51     68.95 o
  -4   3   4      956.78      670.57     21.53 o
  -3   3   4     4389.75     4490.60     67.41 o
  -2   3   4     6510.15     7086.12    106.03 o
  -1   3   4      925.18      922.97     33.94 o
   0   3   4     1703.12     1632.67     45.85 o
   1   3   4      148.42      176.67     15.86 o
   2   3   4      915.28      873.30     34.50 o
   3   3   4      322.32      347.66     22.78 o
   4   3   4      932.33     1081.02     40.16 o
   5   3   4      569.22      609.62     43.48 o
   6   3   4       17.11       15.19      7.84 o
   7   3   4      902.76      918.33     41.26 o
   8   3   4     1618.06     1780.54     95.84 o
   9   3   4        6.99      -19.49     13.00 o
  10   3   4     2890.97     2889.73    148.12 o
  11   3   4      548.15      712.54     66.48 o
  12   3   4      120.07      118.76     26.26 o
  13   3   4      268.00      317.89     34.20 o
  14   3   4       39.95       50.57     16.94 o
  15   3   4      771.09      832.41     72.89 o
  16   3   4       99.75       65.25     25.60 o
  17   3   4      487.94      573.98     65.05 o
  18   3   4      472.97      471.81     97.88 o
 -20   4   4        1.19        2.75     36.19 o
 -19   4   4      786.42      822.85    124.89 o
 -18   4   4      793.78      890.88    126.45 o
 -17   4   4      167.36      218.87     65.17 o
 -16   4   4      482.61      507.98     41.54 o
 -15   4   4        3.09       -4.55     15.63 o
 -14   4   4      115.42       92.65     14.84 o
 -13   4   4     1011.58      884.82     52.55 o
 -12   4   4       32.82       14.55      6.74 o
 -11   4   4      144.03      169.51     46.97 o
 -10   4   4     1323.52     1372.67     83.30 o
  -9   4   4        1.36       -0.88     20.49 o
  -8   4   4     1215.40     1185.54    101.70 o
  -7   4   4      321.78      233.17     46.17 o
  -6   4   4     7579.50     7534.94    235.89 o
  -5   4   4     2146.02     1967.50     32.21 o
  -4   4   4      126.54      100.44      9.07 o
  -3   4   4     1133.52     1453.31     35.37 o
  -2   4   4     9909.00    10099.32     98.68 o
  -1   4   4     1228.20     1244.97     36.14 o
   0   4   4      292.37      312.79     19.33 o
   1   4   4     3494.33     3824.40     66.44 o
   2   4   4     2298.60     2263.25     52.13 o
   3   4   4     1115.83     1153.66     38.15 o
   4   4   4        3.51       13.30      7.07 o
   5   4   4     4555.99     4467.79     84.86 o
   6   4   4     1690.97     1505.07     50.30 o
   7   4   4     1053.78      979.20     41.98 o
   8   4   4        1.36       10.35      8.05 o
   9   4   4     1918.15     1931.55     63.63 o
  10   4   4     3040.60     2985.56    216.64 o
  11   4   4      936.11      973.97     88.80 o
  12   4   4       48.33       37.78     16.25 o
  13   4   4      219.72      216.44     26.39 o
  14   4   4      255.69      238.66     39.23 o
  15   4   4      148.69      127.03     31.64 o
  16   4   4        0.06        8.94     18.23 o
  17   4   4     1381.68     1634.79    175.02 o
  18   4   4     1023.75     1231.31    159.42 o
 -19   5   4       21.12       23.81     40.38 o
 -18   5   4      541.09      519.01    102.01 o
 -17   5   4      350.91      379.46     85.87 o
 -16   5   4        0.07       -6.34     32.47 o
 -15   5   4        0.29      -20.91     38.20 o
 -14   5   4     2215.09     2308.80    181.42 o
 -13   5   4      917.67      953.11    114.66 o
 -12   5   4      244.33      253.89     59.76 o
 -11   5   4     6388.16     6272.55    270.80 o
 -10   5   4     2518.73     2489.85    164.15 o
  -9   5   4      371.18      378.04     64.67 o
  -8   5   4     3892.34     3933.59    277.03 o
  -7   5   4      364.89      408.75     44.50 o
  -6   5   4      341.96      282.16     51.12 o
  -5   5   4      222.13      201.36     11.30 o
  -4   5   4      307.39      264.07     23.44 o
  -3   5   4        0.49        4.48      4.96 o
  -2   5   4     1147.94     1145.40     36.35 o
  -1   5   4        0.05        9.23      6.57 o
   0   5   4      171.52      286.48     19.78 o
   1   5   4      579.56      459.89     25.20 o
   2   5   4      303.19      255.30     38.00 o
   3   5   4      832.34      897.39     39.15 o
   4   5   4        3.81       -2.54      7.32 o
   5   5   4      887.93      740.22     35.91 o
   6   5   4       26.70       15.12      7.02 o
   7   5   4      114.45      144.61     17.86 o
   8   5   4     1320.79     1232.75     48.35 o
   9   5   4     1168.41     1178.26     48.60 o
  10   5   4      356.46      288.14     62.62 o
  11   5   4     1022.77     1114.53     87.68 o
  12   5   4      250.75      245.44     34.35 o
  13   5   4      805.48      833.25     82.33 o
  14   5   4      818.89      893.27     67.98 o
  15   5   4        6.72        2.75     37.36 o
  16   5   4      130.86      174.69     65.74 o
  17   5   4     1031.89     1150.42    155.52 o
 -18   6   4       11.41      -86.69     57.90 o
 -17   6   4      237.38      187.23     65.39 o
 -16   6   4      890.00     1042.34    137.34 o
 -15   6   4      101.00       21.00     33.09 o
 -14   6   4      127.29      126.67     49.77 o
 -13   6   4      368.32      316.61     69.83 o
 -12   6   4      840.00      716.27    102.95 o
 -11   6   4        1.07       -5.53     31.05 o
 -10   6   4     1337.84     1341.77    128.55 o
  -9   6   4       10.18        4.63     24.05 o
  -8   6   4      811.03      779.41     92.06 o
  -7   6   4      152.15      148.72     36.27 o
  -6   6   4      686.53      618.45     55.43 o
  -5   6   4      111.86       97.75      8.80 o
  -4   6   4        8.36        2.70      5.79 o
  -3   6   4     5654.25     5569.24     88.68 o
  -2   6   4      286.58      289.78     22.83 o
  -1   6   4      362.14      294.34     24.43 o
   0   6   4     4304.95     4386.94     80.40 o
   1   6   4      661.76      618.51     53.61 o
   2   6   4      607.66      636.47     35.62 o
   3   6   4     1996.90     2015.93     61.95 o
   4   6   4       98.16       65.39     11.83 o
   5   6   4       57.37       75.92     12.43 o
   6   6   4     2390.02     2368.39     66.17 o
   7   6   4       65.04       75.31     13.60 o
   8   6   4      750.56      818.07     38.82 o
   9   6   4     1857.86     1936.52     59.80 o
  10   6   4      178.75      173.52     26.34 o
  11   6   4       22.75      -31.73     34.03 o
  12   6   4     1270.57     1262.50    144.11 o
  13   6   4      980.54     1104.16    141.78 o
  14   6   4       96.19       69.22     40.88 o
  15   6   4     1160.39     1036.58    141.32 o
  16   6   4      214.36      231.27     75.09 o
 -17   7   4       45.27      -62.05     44.75 o
 -16   7   4      457.40      414.92     91.22 o
 -15   7   4       39.74      -77.35     51.57 o
 -14   7   4       16.74      -53.40     42.42 o
 -13   7   4       99.49       86.37     48.26 o
 -12   7   4      151.11      201.13     59.69 o
 -11   7   4      463.27      507.13     86.02 o
 -10   7   4      128.15       65.23     38.94 o
  -9   7   4      907.42      665.32     93.96 o
  -8   7   4     5007.00     5225.14    246.09 o
  -7   7   4     1350.61     1154.07    117.54 o
  -6   7   4      553.98      592.24     80.66 o
  -5   7   4     2295.73     2190.64    101.21 o
  -4   7   4     1484.99     1564.56     43.36 o
  -3   7   4      108.63       75.49     12.55 o
  -2   7   4      127.05      134.00     17.05 o
  -1   7   4      172.24      179.87     20.51 o
   0   7   4     1122.33     1183.70     62.52 o
   1   7   4      375.87      423.27     38.36 o
   2   7   4      888.77      915.90     45.02 o
   3   7   4       70.90       89.64     13.89 o
   4   7   4      249.59      202.26     19.75 o
   5   7   4      395.27      424.65     30.33 o
   6   7   4      291.80      327.61     40.07 o
   7   7   4      682.36      729.79     36.78 o
   8   7   4      228.87      198.80     23.94 o
   9   7   4       91.71      106.01     35.06 o
  10   7   4        5.20      -62.84     41.89 o
  11   7   4       48.67       46.01     36.14 o
  12   7   4       97.13      132.61     54.88 o
  13   7   4       10.77        0.00     31.64 o
  14   7   4       61.74       95.63     55.03 o
  15   7   4       70.56      -28.79     39.72 o
 -16   8   4       74.17      130.09     64.25 o
 -15   8   4        0.10      -13.67     36.75 o
 -14   8   4      585.75      642.58    113.70 o
 -13   8   4      447.17      416.60     88.72 o
 -12   8   4        8.25      -71.90     47.93 o
 -11   8   4      441.89      389.49     85.65 o
 -10   8   4       45.62       27.40     35.10 o
  -9   8   4       32.41       -9.99     34.13 o
  -8   8   4      705.94      776.73    103.49 o
  -7   8   4      930.20      771.29     99.81 o
  -6   8   4      650.34      748.43     94.32 o
  -5   8   4      105.68       83.83     10.57 o
  -4   8   4      851.19      911.70     38.54 o
  -3   8   4      268.92      234.74     19.96 o
  -2   8   4      132.33      147.43     17.36 o
  -1   8   4     3921.63     4321.49    124.13 o
   0   8   4      770.49      862.94     57.38 o
   1   8   4      880.95      911.21     58.87 o
   2   8   4       14.92       13.70     16.20 o
   3   8   4      823.68      873.20     59.21 o
   4   8   4      538.10      631.93     39.03 o
   5   8   4      340.67      329.32     27.64 o
   6   8   4      669.62      793.86     44.44 o
   7   8   4      707.46      762.57     49.32 o
   8   8   4      514.02      477.22     36.56 o
   9   8   4      302.80      426.37     83.36 o
  10   8   4       43.55        3.76     25.37 o
  11   8   4       51.33       36.05     40.64 o
  12   8   4      429.93      367.84     86.38 o
  13   8   4       35.77      -49.55     42.65 o
  14   8   4       42.51        1.40     33.81 o
 -14   9   4      360.41      406.69     94.35 o
 -13   9   4      105.70      -28.62     45.52 o
 -12   9   4       31.33      -77.30     51.54 o
 -11   9   4      255.70      355.63     82.46 o
 -10   9   4       28.52        1.38     32.45 o
  -9   9   4      953.97      976.50    125.38 o
  -8   9   4        0.00      -14.18     27.85 o
  -7   9   4        0.63      -39.82     34.01 o
  -6   9   4      282.50      364.52     71.27 o
  -5   9   4      353.72      316.86     33.80 o
  -4   9   4      104.32       79.54     17.75 o
  -3   9   4       37.82       47.14     12.91 o
  -2   9   4       38.62       -1.84      8.73 o
  -1   9   4       12.50       21.09     11.97 o
   0   9   4      420.59      382.35     29.02 o
   1   9   4      362.00      351.20     32.99 o
   2   9   4       15.06        8.37     11.43 o
   3   9   4     1376.76     1407.93    126.07 o
   4   9   4      137.80       33.80    105.85 o
   5   9   4      731.23      828.01     57.16 o
   6   9   4       56.06      114.64     47.74 o
   7   9   4      749.11      670.50    102.92 o
   8   9   4        7.72      -18.43     31.87 o
   9   9   4       17.92      139.91     54.59 o
  10   9   4      152.27      113.32     54.75 o
  11   9   4        0.24       30.23     49.73 o
  12   9   4        5.41       13.05     36.59 o
 -11  10   4       16.08      -77.76     51.84 o
 -10  10   4      107.49       82.97     48.41 o
  -9  10   4       78.52       39.73     44.69 o
  -8  10   4      785.72     1019.36    129.44 o
  -7  10   4      117.61      162.98     54.87 o
  -6  10   4      242.15       97.00     44.00 o
  -5  10   4       33.83      -12.55     35.21 o
  -4  10   4      108.26      100.90     41.93 o
  -3  10   4        0.35       43.49     36.79 o
  -2  10   4        0.57       40.39     28.74 o
  -1  10   4        0.34      -32.12     25.11 o
   0  10   4        1.22        0.13     12.42 o
   1  10   4      161.66      133.31     29.54 o
   2  10   4       13.48      -12.03     22.69 o
   3  10   4        2.51        4.59     27.15 o
   4  10   4      181.98      166.85     52.04 o
   5  10   4      210.84      335.99     72.26 o
   6  10   4        3.44      -25.02     33.03 o
   7  10   4       60.01       29.28     32.63 o
   8  10   4       86.11       99.55     51.16 o
   9  10   4       93.76      160.64     62.07 o
  -8  11   4      295.50      365.40     86.56 o
  -7  11   4      600.74      738.13    112.53 o
  -6  11   4        0.52      -14.37     30.14 o
  -5  11   4       13.19       12.44     30.93 o
  -4  11   4      477.70      618.91     94.36 o
  -3  11   4      245.95      316.04     69.02 o
  -2  11   4       62.78      107.52     41.23 o
  -1  11   4      107.15       74.90     29.12 o
   0  11   4      149.18      189.01     46.88 o
   1  11   4      144.97      110.32     45.54 o
   2  11   4        5.08      -53.65     35.76 o
   3  11   4       71.05       16.99     24.21 o
   4  11   4      198.16      168.55     57.87 o
   5  11   4       64.98      121.81     50.13 o
   6  11   4        6.53       62.19     42.21 o
 -21   1   5      230.83      294.34     48.42 o
 -20   1   5        0.09      -14.88     37.62 o
 -19   1   5       90.10      101.78     28.47 o
 -18   1   5       69.02       44.48     28.65 o
 -17   1   5        4.88       -7.81     16.14 o
 -16   1   5      165.83      127.59     28.30 o
 -15   1   5     2320.60     2394.25    104.56 o
 -14   1   5      499.54      503.77     32.84 o
 -13   1   5     1330.83     1198.98     47.93 o
 -12   1   5       60.29       46.81     10.93 o
 -11   1   5       19.96        6.46      7.28 o
 -10   1   5      188.10      236.62     19.45 o
  -9   1   5      140.00       98.19     12.33 o
  -8   1   5       97.38       49.64      8.64 o
  -7   1   5      120.85       80.03     10.43 o
  -6   1   5    16047.10    16028.25    124.57 o
  -5   1   5     2569.48     2523.59     53.49 o
  -4   1   5     1446.17     1546.17     40.92 o
  -3   1   5    17334.61    17002.22    134.40 o
  -2   1   5       59.62      102.64     11.47 o
  -1   1   5      216.21      271.04     18.00 o
   0   1   5     4149.27     4278.97     88.34 o
   1   1   5     4327.37     4397.27     93.54 o
   2   1   5     8500.79     9092.54    112.17 o
   3   1   5      665.70      797.07     34.57 o
   4   1   5       12.79       25.44     13.22 o
   5   1   5     2228.91     2663.85     68.00 o
   6   1   5     2202.56     2368.34     67.07 o
   7   1   5      294.96      364.05     27.77 o
   8   1   5      340.84      455.68     39.96 o
   9   1   5      670.53      649.75     49.49 o
  10   1   5      595.53      651.44     52.53 o
  11   1   5      218.14      156.93     29.80 o
  12   1   5       64.19       57.05     28.20 o
  13   1   5      924.08      996.70     78.74 o
  14   1   5        7.95       33.07     21.30 o
  15   1   5      237.51      192.75     39.24 o
  16   1   5       18.59      -10.43     40.70 o
  17   1   5      171.40      144.54     40.86 o
  18   1   5        0.51      -40.33     26.88 o
  19   1   5      255.92      211.12     77.53 o
 -21   2   5      708.57      673.34    111.23 o
 -20   2   5       55.78       14.85     17.90 o
 -19   2   5       94.17       59.19     28.89 o
 -18   2   5      449.93      493.63     54.04 o
 -17   2   5       25.42       32.45     19.72 o
 -16   2   5      738.37      659.39     56.83 o
 -15   2   5      529.25      620.97     76.04 o
 -14   2   5     1539.48     1475.72     76.83 o
 -13   2   5        1.29       -7.88     12.46 o
 -12   2   5      281.64      225.25     20.18 o
 -11   2   5     3429.72     3277.74     69.65 o
 -10   2   5      119.14       93.19     11.94 o
  -9   2   5      284.02      288.74     18.98 o
  -8   2   5       82.94       72.04      9.75 o
  -7   2   5    11496.42    11232.58    111.77 o
  -6   2   5     2006.52     1653.82     41.65 o
  -5   2   5      104.98       80.85      9.85 o
  -4   2   5      350.44      438.37     21.11 o
  -3   2   5      598.19      456.85     22.41 o
  -2   2   5     3333.03     3259.55     59.42 o
  -1   2   5     1044.26      874.95     39.94 o
   0   2   5     1600.38     1706.27     54.71 o
   1   2   5      225.98      331.07     18.95 o
   2   2   5     6036.30     5846.33     91.78 o
   3   2   5     1902.27     2095.99     57.22 o
   4   2   5      153.03      143.57     16.26 o
   5   2   5     6795.94     6897.39    109.02 o
   6   2   5      188.95      179.89     19.52 o
   7   2   5        8.08        4.40      7.63 o
   8   2   5       73.93       57.45     12.57 o
   9   2   5       91.46       57.68     17.25 o
  10   2   5      431.47      389.38     42.97 o
  11   2   5      443.05      422.85     45.64 o
  12   2   5     1147.81     1130.35     88.58 o
  13   2   5       62.10       55.91     18.28 o
  14   2   5     1221.86     1362.12     91.90 o
  15   2   5      240.33      245.04     49.56 o
  16   2   5      105.13      100.11     32.47 o
  17   2   5     2107.28     2271.80    131.73 o
  18   2   5      223.60      110.69     76.62 o
 -21   3   5       22.86      -66.29     51.13 o
 -20   3   5      262.43      268.89     72.88 o
 -19   3   5        2.19      -28.18     36.84 o
 -18   3   5       54.57       28.22     23.78 o
 -17   3   5       34.89        2.47     31.31 o
 -16   3   5       38.94       34.58     13.46 o
 -15   3   5       97.93       75.91     29.16 o
 -14   3   5     1327.28     1273.86     73.16 o
 -13   3   5       92.97       52.21     13.36 o
 -12   3   5      145.17      159.92     22.43 o
 -11   3   5      596.88      624.75     55.33 o
 -10   3   5      199.19      178.92     14.28 o
  -9   3   5      759.08      921.72     32.87 o
  -8   3   5       93.75       83.03      9.47 o
  -7   3   5     3199.21     3029.83     51.73 o
  -6   3   5      628.36      541.54     25.07 o
  -5   3   5      832.84     1109.73     36.29 o
  -4   3   5       24.99       45.48      7.69 o
  -3   3   5     6026.10     6216.28     83.71 o
  -2   3   5     7650.70     7779.81     85.74 o
  -1   3   5     1566.26     1392.86     37.82 o
   0   3   5      438.04      433.08     21.97 o
   1   3   5      160.03      201.30     18.07 o
   2   3   5      144.51       99.79     13.46 o
   3   3   5     2669.97     2691.01     66.25 o
   4   3   5       30.24       37.05     10.92 o
   5   3   5      405.79      556.77     32.10 o
   6   3   5     2072.61     1890.97     60.69 o
   7   3   5      165.37      194.97     22.05 o
   8   3   5      231.15      310.91     29.67 o
   9   3   5     2613.59     2720.08    120.53 o
  10   3   5      830.01      794.88     59.49 o
  11   3   5      170.90      135.70     27.95 o
  12   3   5      202.96      234.70     36.37 o
  13   3   5       12.91       33.01     16.72 o
  14   3   5      115.75       64.07     19.21 o
  15   3   5      347.33      425.45     56.64 o
  16   3   5        1.14       -5.33     18.89 o
  17   3   5      659.96      704.77     73.68 o
  18   3   5      498.01      542.01    107.19 o
 -20   4   5       38.68       -7.94     35.91 o
 -19   4   5      210.47      233.57     69.71 o
 -18   4   5      530.78      584.51    102.54 o
 -17   4   5      673.06      712.34    108.82 o
 -16   4   5       83.11       54.35     24.49 o
 -15   4   5      686.90      710.84     32.64 o
 -14   4   5       24.60       21.24      7.66 o
 -13   4   5      268.05      224.62     20.15 o
 -12   4   5      690.25      603.77     21.99 o
 -11   4   5     1311.68     1070.00     26.77 o
 -10   4   5      581.10      582.28     54.76 o
  -9   4   5      285.61      238.82     49.59 o
  -8   4   5      180.51      290.83     52.04 o
  -7   4   5     1686.82     1663.15    116.40 o
  -6   4   5        1.09       -0.67     12.57 o
  -5   4   5      440.82      429.06     43.47 o
  -4   4   5      929.39      948.15     59.33 o
  -3   4   5      145.14      153.20     20.82 o
  -2   4   5      349.67      263.88     21.21 o
  -1   4   5      276.27      208.08     19.10 o
   0   4   5      764.32      760.67     35.76 o
   1   4   5     5579.12     5176.13     93.02 o
   2   4   5      859.60      945.88     40.66 o
   3   4   5      120.10       81.98     15.83 o
   4   4   5     1795.89     1764.03     56.42 o
   5   4   5      810.88      927.11     41.91 o
   6   4   5      101.63      139.27     16.28 o
   7   4   5      216.14      197.46     19.14 o
   8   4   5      676.99      627.72     38.18 o
   9   4   5      344.99      314.97     28.26 o
  10   4   5     1099.89     1052.92     68.96 o
  11   4   5      794.03      742.93     60.38 o
  12   4   5      232.14      206.16     33.41 o
  13   4   5      807.09      863.92     69.12 o
  14   4   5      142.06      215.56     45.63 o
  15   4   5      185.02      192.57     43.02 o
  16   4   5       65.74      129.20     33.42 o
  17   4   5      106.62      134.50     62.36 o
 -19   5   5      294.16      428.90     94.39 o
 -18   5   5       76.23       76.77     49.19 o
 -17   5   5      242.22      296.23     80.47 o
 -16   5   5       29.20       -7.97     29.67 o
 -15   5   5      700.30      685.49    103.22 o
 -14   5   5     1182.13     1292.07    135.64 o
 -13   5   5      176.17      216.10     56.03 o
 -12   5   5       18.82        2.74     28.65 o
 -11   5   5        0.43      -54.48     36.32 o
 -10   5   5      264.11      295.14     60.72 o
  -9   5   5     1370.75     1610.52    129.65 o
  -8   5   5     1021.45     1105.64     73.83 o
  -7   5   5      446.14      442.08     45.63 o
  -6   5   5     1860.64     2149.80    135.20 o
  -5   5   5      205.05      242.82     15.08 o
  -4   5   5     2713.53     2796.13     57.24 o
  -3   5   5       19.77        0.15      6.41 o
  -2   5   5      296.57      203.00     33.58 o
  -1   5   5       12.33       14.32      7.10 o
   0   5   5     2053.11     2278.29     56.35 o
   1   5   5     1364.68     1314.32     44.21 o
   2   5   5      698.13      691.88     36.87 o
   3   5   5      152.44      155.81     18.33 o
   4   5   5     2356.68     2358.83     77.50 o
   5   5   5       70.75       91.22     13.82 o
   6   5   5      864.72      827.80     37.51 o
   7   5   5      316.02      334.14     27.14 o
   8   5   5       29.92       19.39     10.75 o
   9   5   5      418.87      414.52     31.50 o
  10   5   5      361.29      345.87     30.22 o
  11   5   5       96.01       64.05     19.81 o
  12   5   5      216.23      246.36     36.33 o
  13   5   5        0.88       -2.04     29.62 o
  14   5   5      493.41      556.83     56.89 o
  15   5   5      164.72      112.84     49.47 o
  16   5   5       24.10       -4.18     30.70 o
  17   5   5        8.93       23.92     44.81 o
 -18   6   5      105.98       20.89     44.13 o
 -17   6   5      598.40      693.64    115.43 o
 -16   6   5        7.42        1.16     30.46 o
 -15   6   5        9.24        9.37     32.45 o
 -14   6   5      185.72       74.00     39.55 o
 -13   6   5      102.67      108.14     40.17 o
 -12   6   5      131.56      116.14     48.14 o
 -11   6   5      339.72      305.68     65.55 o
 -10   6   5      173.09       99.98     38.52 o
  -9   6   5      464.61      461.07     74.85 o
  -8   6   5      330.95      383.35     67.75 o
  -7   6   5     1660.75     1699.00    131.44 o
  -6   6   5      544.24      489.14     49.88 o
  -5   6   5       77.55       65.62     10.95 o
  -4   6   5     1379.50     1484.11     44.83 o
  -3   6   5       95.18       67.77     12.03 o
  -2   6   5      783.35      762.67     37.61 o
  -1   6   5        8.50        8.00      9.50 o
   0   6   5     1355.60     1235.54     50.91 o
   1   6   5     3434.61     3407.85     95.20 o
   2   6   5      437.36      492.47     33.37 o
   3   6   5      539.96      484.37     32.61 o
   4   6   5       55.46       48.11     12.11 o
   5   6   5      872.55      788.10     47.96 o
   6   6   5     2616.33     2714.99    103.06 o
   7   6   5       15.12       15.10      8.46 o
   8   6   5       21.68       21.60     12.83 o
   9   6   5      792.77      750.55     44.58 o
  10   6   5       90.66       80.35     15.03 o
  11   6   5       28.02       12.33     25.27 o
  12   6   5        0.29      -72.90     48.60 o
  13   6   5      524.52      482.88     94.83 o
  14   6   5       13.30       82.60     55.86 o
  15   6   5       24.29       24.20     33.29 o
  16   6   5        0.91      -73.71     49.14 o
 -17   7   5      572.97      892.41    132.82 o
 -16   7   5      123.77      119.71     54.86 o
 -15   7   5      475.76      526.65    101.50 o
 -14   7   5      759.42      794.51    117.01 o
 -13   7   5      354.47      323.79     75.16 o
 -12   7   5        0.96        1.43     35.23 o
 -11   7   5      877.74      888.96    114.13 o
 -10   7   5      941.53      873.76    114.10 o
  -9   7   5      268.30      334.25     71.30 o
  -8   7   5      223.12      125.85     46.56 o
  -7   7   5     5272.51     5589.43    251.09 o
  -6   7   5      100.29      112.89     41.97 o
  -5   7   5        5.93        2.71      6.34 o
  -4   7   5     1415.72     1601.41     46.24 o
  -3   7   5     1409.66     1433.44     46.60 o
  -2   7   5      249.68      259.45     23.89 o
  -1   7   5     1562.68     1498.27     70.76 o
   0   7   5       20.27       40.94     14.41 o
   1   7   5     1737.29     1776.18     80.02 o
   2   7   5      424.71      311.17     29.51 o
   3   7   5      625.81      591.30     52.84 o
   4   7   5      399.78      469.05     33.99 o
   5   7   5       50.95       52.61     18.53 o
   6   7   5      158.82      134.28     17.90 o
   7   7   5       57.12       38.89     12.23 o
   8   7   5      182.77      133.77     18.01 o
   9   7   5     1220.32     1230.70    122.44 o
  10   7   5      677.54      756.38     84.33 o
  11   7   5        0.53      -30.43     36.82 o
  12   7   5      230.09      289.46     75.35 o
  13   7   5      523.08      568.08    104.60 o
  14   7   5      165.95      176.99     67.09 o
  15   7   5       16.16       26.41     42.69 o
 -16   8   5      153.33      150.01     68.54 o
 -15   8   5        8.54      -76.19     51.44 o
 -14   8   5       50.13       18.16     43.43 o
 -13   8   5      383.89      366.54     82.91 o
 -12   8   5       45.84       61.25     45.09 o
 -11   8   5      160.28      142.60     57.29 o
 -10   8   5       13.66      -13.08     37.46 o
  -9   8   5      126.26      102.83     47.03 o
  -8   8   5      382.46      354.04     70.72 o
  -7   8   5      952.44      938.73    112.76 o
  -6   8   5       45.42       28.05     31.81 o
  -5   8   5      111.06      115.37     13.39 o
  -4   8   5      514.58      573.47     39.71 o
  -3   8   5        1.23        8.91      8.77 o
  -2   8   5      229.19      165.72     35.92 o
  -1   8   5       85.27       69.46     15.63 o
   0   8   5      296.30      287.45     41.02 o
   1   8   5     1234.76     1392.70     62.08 o
   2   8   5      725.49      701.84     45.21 o
   3   8   5       49.03       49.70     17.39 o
   4   8   5      105.87       49.65     15.43 o
   5   8   5      668.06      760.78     43.55 o
   6   8   5       91.67      142.82     41.76 o
   7   8   5       13.23       30.14     15.01 o
   8   8   5      243.80      241.52     30.53 o
   9   8   5      416.67      513.86     95.13 o
  10   8   5      369.83      340.71     83.21 o
  11   8   5       40.32       -0.86     31.85 o
  12   8   5       81.73      137.60     55.32 o
  13   8   5      196.62      231.20     72.25 o
 -14   9   5        2.91      -98.90     65.93 o
 -13   9   5        1.78        9.96     45.14 o
 -12   9   5       58.94      -18.21     42.20 o
 -11   9   5      242.54      235.04     65.67 o
 -10   9   5       56.30       85.97     44.65 o
  -9   9   5     1322.53     1337.13    145.43 o
  -8   9   5        0.05       -2.79     21.91 o
  -7   9   5        4.47        1.06     25.00 o
  -6   9   5     1187.56     1319.36    132.11 o
  -5   9   5      216.90      152.16     25.90 o
  -4   9   5       19.80       17.91     13.46 o
  -3   9   5       30.68       35.45     14.63 o
  -2   9   5      102.57      103.15     22.46 o
  -1   9   5      170.26      129.86     25.13 o
   0   9   5      443.72      523.17     34.88 o
   1   9   5      141.41      157.88     19.91 o
   2   9   5       51.88      125.51     28.77 o
   3   9   5     2204.58     2212.22    158.93 o
   4   9   5     1068.36     1083.66    117.14 o
   5   9   5       69.28       15.02     31.29 o
   6   9   5      303.52      367.32     77.16 o
   7   9   5      405.54      341.77     75.46 o
   8   9   5      116.04      187.11     58.04 o
   9   9   5       31.30      -64.64     43.09 o
  10   9   5       28.51       33.23     39.98 o
  11   9   5        0.83      -28.14     40.92 o
 -11  10   5        0.03      -46.12     43.50 o
 -10  10   5        9.20       -2.55     36.06 o
  -9  10   5       69.34      114.61     52.50 o
  -8  10   5       46.02       19.21     35.13 o
  -7  10   5       72.35      -10.51     29.73 o
  -6  10   5        6.31      -65.64     43.76 o
  -5  10   5      577.80      522.54     88.21 o
  -4  10   5      833.72      955.67    111.18 o
  -3  10   5        8.51       87.58     36.81 o
  -2  10   5        0.99        1.86     25.81 o
  -1  10   5      739.61      830.52     64.27 o
   0  10   5        0.06      -11.18     15.28 o
   1  10   5       19.65        9.40     32.26 o
   2  10   5      157.14      274.53     38.19 o
   3  10   5       52.78       87.21     41.63 o
   4  10   5      164.51      147.42     54.94 o
   5  10   5       57.09        9.15     26.28 o
   6  10   5      219.47      195.97     60.70 o
   7  10   5        1.38      -11.53     30.18 o
   8  10   5      746.96      810.99    124.92 o
   9  10   5      148.50      140.09     59.38 o
  -7  11   5       23.54       16.74     35.56 o
  -6  11   5       31.54       50.75     39.34 o
  -5  11   5      103.26      137.23     52.53 o
  -4  11   5        2.61       -6.17     28.10 o
  -3  11   5       41.66       20.91     32.42 o
  -2  11   5      274.16      228.11     54.17 o
  -1  11   5        2.82        6.51     24.37 o
   1  11   5        0.93       30.88     26.34 o
   2  11   5      122.24      111.74     48.74 o
   3  11   5      131.99      196.29     54.19 o
   4  11   5      187.61      164.41     56.91 o
   5  11   5      405.38      331.17     73.27 o
 -22   0   6      173.18      185.04     55.92 o
 -21   0   6      116.91      -15.92     30.16 o
 -20   0   6       19.36      -17.72     29.43 o
 -19   0   6      493.66      381.90     70.06 o
 -18   0   6      644.38      570.85     84.84 o
 -17   0   6      230.58      194.29     48.05 o
 -16   0   6     1538.97     1358.86     82.18 o
 -15   0   6        3.17       25.20     15.36 o
 -14   0   6     9933.18     9701.82    231.35 o
 -13   0   6     2637.07     2734.23    104.07 o
 -12   0   6      113.60      219.46     29.82 o
 -11   0   6     3593.44     3159.50    206.37 o
 -10   0   6     1129.96     1199.76     60.78 o
  -9   0   6     6721.15     6807.58    153.91 o
  -8   0   6       66.08       31.91     11.30 o
  -7   0   6      133.11      138.90     19.61 o
  -6   0   6       87.78      155.52     23.75 o
  -5   0   6     2008.23     2209.37     68.73 o
  -4   0   6    11360.56    11517.28    453.40 o
  -3   0   6       77.76       84.81     20.29 o
  -2   0   6    11718.14    12969.34    229.38 o
  -1   0   6     1356.08     1401.34     77.30 o
   0   0   6       72.14      112.39     25.64 o
   1   0   6     5814.02     7201.26    179.69 o
   2   0   6     5056.37     6284.64    174.75 o
   3   0   6     1955.21     2264.41    108.14 o
   4   0   6     3468.66     4914.74    165.73 o
   5   0   6     1170.15     1331.31     63.91 o
   6   0   6     1244.74      676.50    873.84 o
   7   0   6     5651.19     5736.70    199.78 o
   8   0   6     1338.21     1293.24     99.24 o
   9   0   6     3318.93     3385.98    164.96 o
  10   0   6      275.36      319.69     53.70 o
  13   0   6        0.12      -15.08     24.23 o
  14   0   6       19.97       54.86     36.09 o
  15   0   6        8.28       14.89     26.22 o
  16   0   6       34.25       22.82     29.38 o
  17   0   6      560.13      575.26    100.53 o
  18   0   6      143.84      242.42     69.84 o
 -21   1   6      141.03       55.39     26.24 o
 -20   1   6      215.50      204.42     40.11 o
 -19   1   6      681.15      732.40     68.61 o
 -18   1   6        0.28        1.54     14.63 o
 -17   1   6       31.85        4.47     17.58 o
 -16   1   6      661.24      570.58     99.66 o
 -15   1   6      100.15       85.01     18.17 o
 -14   1   6      146.13      126.30     17.09 o
 -13   1   6      811.37      805.39     40.06 o
 -12   1   6        1.85       15.62      8.66 o
 -11   1   6       62.96       87.27     14.78 o
 -10   1   6       90.80       28.79      9.39 o
  -9   1   6       37.30       32.06      7.86 o
  -8   1   6        1.89       10.00      6.54 o
  -7   1   6      901.60      784.36     30.69 o
  -6   1   6      511.20      478.45     23.41 o
  -5   1   6       47.09       31.68      7.92 o
  -4   1   6      487.45      447.85     24.66 o
  -3   1   6     5278.53     5095.48     80.84 o
  -2   1   6     1660.60     1847.57     49.36 o
  -1   1   6     6696.62     6794.66     96.75 o
   0   1   6     9277.60    10269.40    149.84 o
   1   1   6     4000.91     4360.93    136.71 o
   2   1   6      572.01      636.24     32.57 o
   3   1   6     2586.51     2891.31     70.20 o
   4   1   6     3570.50     3901.49     84.36 o
   5   1   6     1020.80     1092.55     46.97 o
   6   1   6     1442.95     1619.48     58.51 o
   7   1   6        3.61       -0.30      9.99 o
   8   1   6       43.34       46.12     14.57 o
   9   1   6     2664.29     2782.96    106.69 o
  10   1   6      282.69      328.49     55.04 o
  11   1   6      257.44      293.83     54.07 o
  12   1   6      930.36     1090.93    120.79 o
  13   1   6      690.53      775.13    102.69 o
  14   1   6       21.59        0.20     21.58 o
  15   1   6      269.57      271.65     46.95 o
  16   1   6      183.41      252.19     45.83 o
  17   1   6      194.45      203.74     44.72 o
  18   1   6       16.26       51.90     27.16 o
 -21   2   6      182.84      168.12     57.28 o
 -20   2   6        0.74      -31.23     20.82 o
 -19   2   6       16.98      -25.26     23.98 o
 -18   2   6       23.26      -12.76     16.45 o
 -17   2   6        0.05      -27.33     18.22 o
 -16   2   6      752.86      616.75     54.84 o
 -15   2   6      681.23      657.88     54.81 o
 -14   2   6      485.02      428.99     33.48 o
 -13   2   6     2140.07     2115.58     62.32 o
 -12   2   6      365.86      301.10     25.75 o
 -11   2   6      155.18      126.13     15.35 o
 -10   2   6       57.59       61.81     15.43 o
  -9   2   6       74.49       96.41     12.07 o
  -8   2   6       33.32       43.96      8.70 o
  -7   2   6       69.23       58.32      9.71 o
  -6   2   6      775.43      736.45     30.70 o
  -5   2   6      137.12      133.14     13.58 o
  -4   2   6     7246.93     7112.59    133.82 o
  -3   2   6      273.16      247.59     18.27 o
  -2   2   6     1645.25     2019.16     58.07 o
  -1   2   6      501.53      451.71     25.57 o
   0   2   6      396.85      562.59     25.73 o
   1   2   6      345.32      316.52     20.16 o
   2   2   6      332.89      358.06     25.24 o
   3   2   6     4366.56     4954.70     93.21 o
   4   2   6     1655.39     2005.45     61.47 o
   5   2   6      242.17      287.25     24.56 o
   6   2   6      471.86      562.32     35.42 o
   7   2   6     2303.48     2731.75    133.38 o
   8   2   6      316.70      281.08     34.51 o
   9   2   6      258.03      276.48     47.25 o
  10   2   6     1306.95     1257.53     77.41 o
  11   2   6     1070.68     1235.00     80.33 o
  12   2   6       34.17       59.20     20.98 o
  13   2   6       64.23      101.76     46.01 o
  14   2   6        0.43       -1.47     45.80 o
  15   2   6      184.94      192.54     51.11 o
  16   2   6       74.92       64.75     58.13 o
  17   2   6       57.77       80.59     31.20 o
  18   2   6      228.78      247.62     47.68 o
 -21   3   6       54.82        4.94     40.21 o
 -20   3   6        8.56      -40.60     43.09 o
 -19   3   6      299.40      414.13     84.94 o
 -18   3   6       93.08       20.62     17.73 o
 -17   3   6      975.10      923.19     65.35 o
 -16   3   6      200.12      167.61     29.56 o
 -15   3   6      237.93      221.70     31.06 o
 -14   3   6      710.74      798.19    101.25 o
 -13   3   6     1971.60     2014.79     79.55 o
 -12   3   6       46.75       65.21     16.99 o
 -11   3   6      244.68      202.96     17.94 o
 -10   3   6      107.48      122.51     12.60 o
  -9   3   6      138.23      138.56     13.49 o
  -8   3   6     1423.92     1451.98     49.84 o
  -7   3   6     1241.97     1174.58     35.72 o
  -6   3   6       85.04       89.22     10.82 o
  -5   3   6     8364.36     9060.78    101.50 o
  -4   3   6       78.89       49.56      8.90 o
  -3   3   6     3933.86     3906.11     71.06 o
  -2   3   6     8426.06     8893.46     99.08 o
  -1   3   6     1006.88      737.94     29.89 o
   0   3   6        0.06        5.04      6.26 o
   1   3   6        0.50        1.13      5.89 o
   2   3   6      129.04      110.72     13.00 o
   3   3   6      126.90      152.23     17.56 o
   4   3   6     3949.47     3782.18     85.33 o
   5   3   6       31.66       28.18     11.77 o
   6   3   6     3437.74     3480.89     86.59 o
   7   3   6     1358.85     1337.78     77.97 o
   8   3   6       81.40       29.93     27.79 o
   9   3   6     1595.07     1534.68    127.47 o
  10   3   6      137.97      123.02     37.45 o
  11   3   6      603.28      703.65     76.72 o
  12   3   6      117.10       56.25     21.87 o
  13   3   6       24.17      -36.94     31.78 o
  14   3   6      172.08      108.04     29.20 o
  15   3   6      174.04      178.83     38.79 o
  16   3   6      994.35     1034.79    108.72 o
  17   3   6       22.30       41.47     51.89 o
  18   3   6        0.70        1.97     33.68 o
 -20   4   6        1.70      -34.94     40.51 o
 -19   4   6      157.92       85.12     42.28 o
 -18   4   6        0.01      -73.19     48.80 o
 -17   4   6        1.88        0.60     30.73 o
 -16   4   6      108.75       75.56     17.44 o
 -15   4   6      601.85      502.28     27.33 o
 -14   4   6      183.38      170.73     15.34 o
 -13   4   6     1236.80     1233.38     36.54 o
 -12   4   6     1276.30     1309.41     73.35 o
 -11   4   6       70.75       57.19     10.27 o
 -10   4   6      333.13      307.03     18.87 o
  -9   4   6      308.30      242.10     17.01 o
  -8   4   6      341.76      290.73     14.26 o
  -7   4   6      583.66      585.68     42.95 o
  -6   4   6        1.81       -2.60      4.68 o
  -5   4   6     1477.55     1434.58     68.33 o
  -4   4   6      397.78      312.21     20.23 o
  -3   4   6     2857.23     2901.78     57.51 o
  -2   4   6     2823.67     3072.62     73.71 o
  -1   4   6     3586.44     3238.12     76.95 o
   0   4   6        5.35       14.21      9.06 o
   1   4   6     2473.29     2571.04     69.39 o
   2   4   6      651.80      640.73     35.48 o
   3   4   6      172.88      161.53     18.93 o
   4   4   6       20.21       13.60     10.12 o
   5   4   6     1233.61     1231.43     51.25 o
   6   4   6       13.02        6.68      9.02 o
   7   4   6      542.16      493.69     35.16 o
   8   4   6     1417.32     1527.54     80.49 o
   9   4   6       50.23       54.90     23.83 o
  10   4   6      885.55      835.48    135.05 o
  11   4   6      437.83      394.55     46.39 o
  12   4   6      677.03      668.49     61.60 o
  13   4   6      369.89      462.91     91.59 o
  14   4   6     1498.29     1590.28    102.46 o
  15   4   6      117.62      118.48     31.12 o
  16   4   6      173.29      215.32     67.40 o
  17   4   6      243.63      368.56     90.02 o
 -19   5   6      109.05      134.69     64.92 o
 -18   5   6      509.31      589.29    107.26 o
 -17   5   6      141.40       73.27     47.29 o
 -16   5   6       19.02       68.37     38.12 o
 -15   5   6     1664.73     1914.72    172.00 o
 -14   5   6       78.93       22.10     32.27 o
 -13   5   6      212.89      208.28     58.67 o
 -12   5   6       23.86       -8.94     31.30 o
 -11   5   6       16.12       17.39     30.71 o
 -10   5   6     7133.77     7579.29    290.51 o
  -9   5   6      571.19      573.00     79.81 o
  -8   5   6      918.54      889.16     67.44 o
  -7   5   6     4933.56     5010.98    297.83 o
  -6   5   6     1830.66     1834.20     59.74 o
  -5   5   6       13.91       -0.19     25.08 o
  -4   5   6     3845.78     4082.17    164.09 o
  -3   5   6       12.44       43.43     11.89 o
  -2   5   6      318.52      367.99     32.60 o
  -1   5   6     1584.55     1551.59     67.01 o
   0   5   6     4768.52     4622.85    104.54 o
   1   5   6      212.76      242.50     23.67 o
   2   5   6      352.07      362.64     28.46 o
   3   5   6     2014.70     2105.67    108.74 o
   4   5   6        8.65        2.29      8.60 o
   5   5   6     4783.54     4754.29    103.71 o
   6   5   6        2.54       18.19     10.92 o
   7   5   6       23.82       32.86     13.72 o
   8   5   6     2297.40     2255.50     99.21 o
   9   5   6      380.67      331.39     40.82 o
  10   5   6        1.70      -13.76     21.81 o
  11   5   6      121.71      105.60     26.65 o
  12   5   6       65.65       65.33     41.26 o
  13   5   6        2.38       41.45     38.58 o
  14   5   6      384.25      496.58     57.17 o
  15   5   6       13.52      -11.69     34.75 o
  16   5   6      516.64      576.31    111.68 o
 -19   6   6       22.38      -80.25     53.50 o
 -18   6   6     1840.55     2363.00    213.55 o
 -17   6   6        0.56      -18.60     51.55 o
 -16   6   6      111.61       59.29     43.05 o
 -15   6   6     1196.61     1291.52    148.38 o
 -14   6   6      243.65      197.91     58.63 o
 -13   6   6       73.71        9.19     27.74 o
 -12   6   6      727.50      706.10    101.86 o
 -11   6   6        0.07      -38.16     34.08 o
 -10   6   6       17.10       -8.19     36.05 o
  -9   6   6       48.87       65.66     34.77 o
  -8   6   6      777.07      782.30     94.48 o
  -7   6   6      381.25      421.99     73.26 o
  -6   6   6     1914.34     1685.73     38.12 o
  -5   6   6      336.36      343.80     20.77 o
  -4   6   6       33.00       52.59     12.31 o
  -3   6   6      679.51      640.58     34.40 o
  -2   6   6     1777.97     1893.94     61.02 o
  -1   6   6     1088.75     1099.78     48.43 o
   0   6   6     1136.21     1028.31     58.84 o
   1   6   6     2218.83     2272.59     87.89 o
   2   6   6      124.35      115.83     22.76 o
   3   6   6      246.69      258.85     36.16 o
   4   6   6      645.40      679.24     38.05 o
   5   6   6      392.68      370.35     41.64 o
   6   6   6      949.99      925.73     67.83 o
   7   6   6      154.53      151.16     20.64 o
   8   6   6        3.78       -2.39      7.45 o
   9   6   6      186.57      189.23     30.43 o
  10   6   6     1009.06     1058.77    112.89 o
  11   6   6        0.40      -33.51     34.31 o
  12   6   6       14.08       16.29     31.34 o
  13   6   6      619.72      580.08    108.58 o
  14   6   6      417.56      356.78     87.82 o
  15   6   6       85.60      113.56     56.77 o
 -17   7   6        2.63      -55.78     44.43 o
 -16   7   6      283.21      240.81     70.19 o
 -15   7   6      373.76      394.20     89.61 o
 -14   7   6       42.56      103.87     53.07 o
 -13   7   6      771.00      948.67    126.29 o
 -12   7   6     2497.44     2722.19    202.15 o
 -11   7   6       90.13       10.11     28.17 o
 -10   7   6     1019.00      982.58    118.25 o
  -9   7   6     2392.94     2691.96    185.46 o
  -8   7   6        5.54        5.34     28.02 o
  -7   7   6     1360.35     1320.22    126.62 o
  -6   7   6      132.13       96.01     10.02 o
  -5   7   6       75.88       67.52     11.06 o
  -4   7   6        8.02       12.50      7.75 o
  -3   7   6      112.42       99.78     14.87 o
  -2   7   6     1533.80     1450.98     50.53 o
  -1   7   6      541.90      548.29     45.51 o
   0   7   6      229.01      237.41     31.66 o
   1   7   6      630.43      730.22     53.42 o
   2   7   6      656.99      558.11     40.18 o
   3   7   6        3.90      -20.56     13.71 o
   4   7   6       17.63       13.69      8.76 o
   5   7   6      138.43      100.47     23.92 o
   6   7   6       60.56       27.85     14.38 o
   7   7   6      416.69      360.37     41.96 o
   8   7   6      153.83      116.11     28.50 o
   9   7   6       13.94       36.52     14.59 o
  10   7   6       58.21       13.80     12.92 o
  11   7   6     1108.19     1107.14    140.94 o
  12   7   6      344.75      266.92     78.28 o
  13   7   6      178.41       86.02     50.13 o
  14   7   6      488.01      606.52    114.42 o
 -16   8   6       56.02       46.04     50.81 o
 -15   8   6      269.14      355.68     91.04 o
 -14   8   6      131.86      139.09     61.28 o
 -13   8   6      193.01      218.03     67.79 o
 -12   8   6      359.53      314.04     78.08 o
 -11   8   6      107.95      -42.84     37.58 o
 -10   8   6      937.31     1126.75    131.59 o
  -9   8   6       78.19      100.31     47.70 o
  -8   8   6      171.99      213.70     60.59 o
  -7   8   6      612.83      611.73     90.11 o
  -6   8   6     1153.14      925.19     30.08 o
  -5   8   6     1741.13     1879.54     53.60 o
  -4   8   6      603.35      676.38     36.65 o
  -3   8   6     1237.00     1244.03     52.45 o
  -2   8   6      728.77      709.19     52.28 o
  -1   8   6      240.20      249.22     27.22 o
   0   8   6       36.81       37.32     13.40 o
   1   8   6        1.91        2.42     22.73 o
   2   8   6      246.02      257.61     35.91 o
   3   8   6      966.62      908.14     65.03 o
   4   8   6      155.22      140.89     27.20 o
   5   8   6      289.39      315.61     38.93 o
   6   8   6      207.76       41.70     83.46 o
   7   8   6      416.98       72.55    195.85 o
   8   8   6      783.94      840.81    118.01 o
   9   8   6       82.63       96.19     48.47 o
  10   8   6       97.29      162.37     61.63 o
  11   8   6      288.44      174.40     69.83 o
  12   8   6       31.20      -23.93     37.71 o
 -14   9   6        0.23       15.17     39.33 o
 -13   9   6      143.78      103.76     59.08 o
 -12   9   6      238.53      247.81     73.22 o
 -11   9   6       83.52       44.85     40.98 o
 -10   9   6      205.67      259.52     71.23 o
  -9   9   6       47.54      -13.70     32.29 o
  -8   9   6      257.01      299.49     71.89 o
  -7   9   6      413.21      484.24     85.50 o
  -6   9   6       11.75       27.02     27.19 o
  -5   9   6      107.01      110.93     19.96 o
  -4   9   6       54.74       60.33     28.37 o
  -3   9   6      117.07       45.30    128.24 o
  -2   9   6       39.06       57.24     19.69 o
  -1   9   6       72.63      100.95     23.17 o
   0   9   6      366.14      399.21     35.71 o
   1   9   6      163.32      126.81     27.43 o
   2   9   6      651.84      742.13     61.23 o
   3   9   6      183.31      222.65     57.25 o
   4   9   6      122.69      150.55     48.03 o
   5   9   6      144.58      183.49     55.39 o
   6   9   6       44.52      -25.03     31.72 o
   7   9   6      165.16      195.44     62.54 o
   8   9   6       21.32       -4.15     27.02 o
   9   9   6        6.11      -36.30     38.98 o
  10   9   6      241.25      241.63     73.28 o
  11   9   6       64.65      -25.58     34.16 o
 -11  10   6      181.71      217.52     72.61 o
 -10  10   6        0.02      -15.63     42.72 o
  -9  10   6      596.64      739.80    114.94 o
  -8  10   6      190.80      217.42     65.18 o
  -7  10   6      108.25       67.22     38.88 o
  -6  10   6      248.82      270.90     67.81 o
  -5  10   6      393.39      517.13     88.06 o
  -4  10   6      269.02      188.69     55.00 o
  -3  10   6        7.78        1.31     27.66 o
  -2  10   6        0.43       36.18     30.58 o
  -1  10   6       35.33       33.67     42.73 o
   0  10   6      226.93      239.47     37.41 o
   1  10   6        4.31      -13.60     17.25 o
   2  10   6       69.04       62.60     24.13 o
   3  10   6      684.71      846.73    106.62 o
   4  10   6        8.74        1.34     34.14 o
   5  10   6      280.72      223.67     61.84 o
   6  10   6      338.53      351.89     79.03 o
   7  10   6       37.66       26.09     30.43 o
   8  10   6      108.16       99.47     51.01 o
  -7  11   6       40.99      -39.28     37.27 o
  -6  11   6       13.07       25.35     33.82 o
  -5  11   6      276.25      412.65     85.17 o
  -4  11   6       44.70       46.01     35.53 o
  -3  11   6      110.45       95.12     41.52 o
  -2  11   6      640.18      913.24    109.41 o
  -1  11   6       95.59       80.68     32.44 o
   1  11   6      263.19      274.41     62.39 o
   2  11   6        0.26      -59.76     39.84 o
   3  11   6        0.94        7.31     26.65 o
   4  11   6        4.58       45.76     37.10 o
 -21   1   7      719.73      811.94     76.65 o
 -20   1   7      201.44      139.80     32.60 o
 -19   1   7       31.03      -35.02     30.79 o
 -18   1   7      159.83       44.32     42.07 o
 -17   1   7       46.32      -10.62     41.96 o
 -16   1   7      447.36      482.42     39.99 o
 -15   1   7     1362.21     1270.20     61.78 o
 -14   1   7      236.01      220.15     22.64 o
 -13   1   7       16.39        6.28     10.79 o
 -12   1   7     3138.93     3169.06     76.26 o
 -11   1   7      147.41      188.45     19.03 o
 -10   1   7     3782.22     3950.32     78.99 o
  -9   1   7      172.22      137.69     15.01 o
  -8   1   7      885.74     1020.10     37.74 o
  -7   1   7       52.12       77.94     11.42 o
  -6   1   7      602.77      631.48     28.42 o
  -5   1   7       52.66       25.15      8.14 o
  -4   1   7       62.79       76.35     12.14 o
  -3   1   7      641.61      750.96     34.23 o
  -2   1   7     2114.77     2176.58     58.19 o
  -1   1   7     6389.65     6888.21    104.75 o
   0   1   7     5533.90     5862.47    122.32 o
   1   1   7     7148.10     7195.93    138.16 o
   2   1   7       93.18      130.17     16.68 o
   3   1   7       83.99       67.92     13.14 o
   4   1   7     3672.21     3647.58     86.90 o
   5   1   7      149.67      136.92     22.65 o
   6   1   7     1831.18     2146.27     88.19 o
   7   1   7      129.44      180.04     27.70 o
   8   1   7     1425.54     1490.15     78.66 o
   9   1   7       54.46       65.80     21.14 o
  10   1   7      445.68      421.77     63.76 o
  13   1   7     3245.05     3244.99    211.87 o
  14   1   7       18.75       33.58     23.89 o
  15   1   7       66.37      116.94     34.67 o
  16   1   7     2418.98     2599.02    159.48 o
  17   1   7      129.18       75.81     31.74 o
  18   1   7      106.30      101.30     42.45 o
 -21   2   7      135.74       -9.15     42.33 o
 -20   2   7      587.47      581.39     81.72 o
 -19   2   7     1546.23     1792.02    171.41 o
 -18   2   7       82.04       90.21     58.84 o
 -17   2   7      124.79      180.52     33.17 o
 -16   2   7      314.37      273.89     37.18 o
 -15   2   7     1844.15     1800.10     76.17 o
 -14   2   7      205.69      168.80     27.89 o
 -13   2   7     1985.95     1907.92     66.39 o
 -12   2   7      961.73     1086.61     43.37 o
 -11   2   7      378.66      396.05     25.79 o
 -10   2   7     1099.39     1016.57     38.95 o
  -9   2   7     2565.52     2512.87     70.20 o
  -8   2   7     2631.36     2584.39     57.94 o
  -7   2   7    10479.80    10138.65    124.05 o
  -6   2   7        3.28       -1.44      9.37 o
  -5   2   7     5563.57     6057.47     94.01 o
  -4   2   7    12149.74    12496.71    135.72 o
  -3   2   7      226.38      178.33     17.82 o
  -2   2   7      868.41      781.64     35.40 o
  -1   2   7     2488.58     2441.79     63.09 o
   0   2   7     1464.40     1529.70     45.05 o
   1   2   7      150.03      163.92     15.76 o
   2   2   7      464.73      337.89     26.27 o
   3   2   7      106.29       89.56     14.76 o
   4   2   7       47.74      122.10     17.47 o
   5   2   7     9010.43     9894.24    185.40 o
   6   2   7       22.42       59.46     17.60 o
   7   2   7      566.57      595.27     48.94 o
   8   2   7     3024.42     3053.79    113.38 o
   9   2   7     4041.18     4254.98    188.00 o
  10   2   7      724.02      766.43     58.51 o
  11   2   7        3.63       11.85     16.64 o
  12   2   7       65.19       72.54     37.04 o
  13   2   7        2.87      -44.97     37.45 o
  14   2   7      559.58      580.54     98.41 o
  15   2   7      426.13      470.37     61.69 o
  16   2   7      457.68      474.22     63.42 o
  17   2   7      350.94      443.28     61.03 o
 -21   3   7       43.98      -52.83     49.80 o
 -20   3   7       66.29       14.78     38.53 o
 -19   3   7        0.92       -0.94     34.22 o
 -18   3   7        1.05      -10.81     20.76 o
 -17   3   7      125.05      111.17     26.42 o
 -16   3   7     1019.98     1003.09     85.51 o
 -15   3   7     1547.33     1530.78     77.24 o
 -14   3   7      287.34      239.51     30.24 o
 -13   3   7     6760.26     6626.73    112.00 o
 -12   3   7      222.75      194.25     20.21 o
 -11   3   7     2891.71     2885.90     63.10 o
 -10   3   7      272.44      251.21     18.72 o
  -9   3   7      721.08      693.99     52.31 o
  -8   3   7      325.44      253.38     19.07 o
  -7   3   7     3509.55     4021.47    116.42 o
  -6   3   7     1327.58     1427.50     44.14 o
  -5   3   7      389.90      482.79     26.62 o
  -4   3   7     1011.07      926.81     37.63 o
  -3   3   7     2634.75     2769.83     65.57 o
  -2   3   7     5041.53     5140.02     81.02 o
  -1   3   7     1522.78     1597.83     46.52 o
   0   3   7     1212.13     1146.22     40.01 o
   1   3   7     6407.24     6573.40     97.74 o
   2   3   7     1526.08     1408.84     46.26 o
   3   3   7      275.33      293.22     22.23 o
   4   3   7       12.94       32.94     11.15 o
   5   3   7      995.16      999.32     60.42 o
   6   3   7      112.19       26.05     28.12 o
   7   3   7      140.98      115.96     24.50 o
   8   3   7      110.20       65.21     26.51 o
   9   3   7     1187.90     1209.42     99.67 o
  10   3   7      112.36       99.30     20.10 o
  11   3   7       85.98       79.60     24.26 o
  12   3   7      113.15      107.66     45.41 o
  13   3   7      501.93      627.76    103.01 o
  14   3   7      236.41      155.66     54.89 o
  15   3   7     1035.95     1015.84     87.85 o
  16   3   7      796.02      695.07     90.00 o
  17   3   7        4.52        3.73     42.65 o
 -20   4   7       28.41       16.69     37.15 o
 -19   4   7       13.63       53.29     42.04 o
 -18   4   7        0.10      -65.01     43.70 o
 -17   4   7       69.04       76.23     45.60 o
 -16   4   7        0.52       -5.53     37.01 o
 -15   4   7      101.98       98.81     13.10 o
 -14   4   7      348.96      500.66    399.66 o
 -13   4   7      106.62       91.28     15.92 o
 -12   4   7      534.29      536.33     33.96 o
 -11   4   7     3744.96     3683.74     62.13 o
 -10   4   7       78.23       45.92      8.11 o
  -9   4   7      827.45      741.21     50.05 o
  -8   4   7     1349.38     1272.74     84.55 o
  -7   4   7      409.49      378.01     22.78 o
  -6   4   7      217.31      143.86     14.31 o
  -5   4   7     3537.18     3301.75     67.47 o
  -4   4   7      492.69      531.67     28.59 o
  -3   4   7      744.37      661.52     33.52 o
  -2   4   7     7189.58     7700.00    118.59 o
  -1   4   7      899.56      987.83     40.45 o
   0   4   7      458.88      434.97     30.83 o
   1   4   7       13.44        7.04      7.52 o
   2   4   7       42.86       77.61     14.56 o
   3   4   7      698.55      623.86     37.69 o
   4   4   7        0.21       -7.22      8.54 o
   5   4   7        9.62       23.66      9.82 o
   6   4   7     1129.83     1026.42     72.01 o
   7   4   7      527.52      517.58     64.04 o
   8   4   7       29.25       46.43     19.06 o
   9   4   7      375.06      358.20     43.91 o
  10   4   7      125.37       98.93     25.15 o
  11   4   7      394.61      424.29     38.32 o
  12   4   7      120.61      120.03     38.06 o
  13   4   7       14.11        9.31     36.16 o
  14   4   7      196.93      252.32     69.33 o
  15   4   7       25.26        6.63     20.07 o
  16   4   7       20.23       20.86     39.74 o
 -19   5   7      159.02      226.16     72.17 o
 -18   5   7      582.75      566.89    104.92 o
 -17   5   7      237.25      224.49     68.97 o
 -16   5   7        3.17      -37.76     37.46 o
 -15   5   7     1013.71     1035.49    126.94 o
 -14   5   7       53.36       86.88     42.51 o
 -13   5   7       87.95       49.97     35.64 o
 -12   5   7      912.02      778.70    101.15 o
 -11   5   7     3350.62     3057.06    192.82 o
 -10   5   7     1646.27     1511.22    134.34 o
  -9   5   7      517.09      473.88     74.58 o
  -8   5   7      220.15      162.12     14.81 o
  -7   5   7     2445.88     2524.37     62.02 o
  -6   5   7      231.41      193.48     19.37 o
  -5   5   7      771.36      627.12     49.35 o
  -4   5   7        3.40        2.82      9.20 o
  -3   5   7      152.48      174.81     23.81 o
  -2   5   7     1866.61     1930.92    104.19 o
  -1   5   7     5269.03     5503.85    131.99 o
   0   5   7      230.20      310.27     35.19 o
   1   5   7      551.11      513.32     42.46 o
   2   5   7       56.81       35.35     25.43 o
   3   5   7        8.60        3.27      7.97 o
   4   5   7      105.73      130.46     20.61 o
   5   5   7       37.61       26.49      9.79 o
   6   5   7      427.95      406.77     67.73 o
   7   5   7        1.07       -9.71     18.69 o
   8   5   7      449.40      624.95     55.43 o
   9   5   7        1.24      -17.22     14.61 o
  10   5   7       10.83       33.01     17.36 o
  11   5   7      564.82      537.16     56.92 o
  12   5   7      105.72       67.60     44.16 o
  13   5   7      114.47      231.88     69.04 o
  14   5   7       12.89      -37.78     42.07 o
  15   5   7      113.31       92.72     47.64 o
  16   5   7      111.06      -22.10     44.97 o
 -19   6   7      105.20       77.69     51.48 o
 -18   6   7      221.49      125.48     63.71 o
 -17   6   7        0.01      -78.72     52.48 o
 -16   6   7      143.65       83.56     53.25 o
 -15   6   7      298.36      272.13     75.28 o
 -14   6   7      191.14      309.53     72.75 o
 -13   6   7       17.61       10.02     30.25 o
 -12   6   7       95.10       49.04     30.24 o
 -11   6   7        0.85        4.68     28.53 o
 -10   6   7     3187.70     3501.32    208.68 o
  -9   6   7       13.05       25.49     24.46 o
  -8   6   7      867.50      889.42    103.78 o
  -7   6   7      417.42      395.40     18.27 o
  -6   6   7      459.45      466.86     24.63 o
  -5   6   7      474.96      527.82     26.91 o
  -4   6   7      504.24      587.01     30.28 o
  -3   6   7     2665.59     2848.60     67.87 o
  -2   6   7        1.16       16.61     10.01 o
  -1   6   7      861.29      961.85     71.07 o
   0   6   7      560.14      555.45     45.85 o
   1   6   7      180.39      167.87     26.32 o
   2   6   7      256.43      236.47     27.74 o
   3   6   7      336.34      350.71     32.33 o
   4   6   7     1265.29     1208.99     72.95 o
   5   6   7     1286.86     1236.44     74.46 o
   6   6   7       37.65       38.31     18.28 o
   7   6   7     1851.99     1987.13    141.63 o
   8   6   7      322.41      296.20     40.23 o
   9   6   7      637.13      676.47     99.89 o
  10   6   7      447.83      545.75     94.71 o
  11   6   7        8.61      -37.11     37.03 o
  12   6   7       10.56       11.65     32.92 o
  13   6   7      531.52      480.59     97.95 o
  14   6   7       95.26      -16.43     32.17 o
  15   6   7       53.49       59.29     50.53 o
 -17   7   7        9.19      -49.65     44.38 o
 -16   7   7      392.06      386.11     88.97 o
 -15   7   7       69.56       22.71     42.66 o
 -14   7   7     1101.81     1213.22    146.47 o
 -13   7   7      444.94      548.60     95.52 o
 -12   7   7      195.09      196.56     67.38 o
 -11   7   7      281.09      277.55     69.15 o
 -10   7   7     1632.40     1555.79    149.88 o
  -9   7   7      232.21      370.24     73.63 o
  -8   7   7       23.33        6.79     33.16 o
  -7   7   7        8.42      -10.95     30.18 o
  -6   7   7       11.84       19.03      6.35 o
  -5   7   7      897.19      990.49     40.82 o
  -4   7   7      497.13      502.18     31.99 o
  -3   7   7       70.32       75.58     13.77 o
  -2   7   7      357.98      358.30     31.90 o
  -1   7   7      391.92      509.80     37.85 o
   0   7   7     4791.08     5023.12    140.45 o
   1   7   7      265.59      300.65     30.68 o
   2   7   7      598.00      606.64     51.09 o
   3   7   7     1842.05     1832.37    137.28 o
   4   7   7      199.38      198.03     33.12 o
   5   7   7      128.51      127.19     26.61 o
   6   7   7        4.61       14.15     13.12 o
   7   7   7      209.38      270.95     37.25 o
   8   7   7        6.01      -56.65     39.32 o
   9   7   7      704.20      653.90    103.37 o
  10   7   7      362.39      402.28     88.10 o
  11   7   7        7.22       -0.17     32.19 o
  12   7   7     1368.58     1364.60    160.84 o
  13   7   7       28.80      -26.09     40.66 o
 -16   8   7        6.01      -64.47     51.83 o
 -15   8   7       85.88      235.26     74.72 o
 -14   8   7      374.07      332.99     83.86 o
 -13   8   7      580.07      616.38    108.94 o
 -12   8   7      308.46      243.16     71.60 o
 -11   8   7      150.10       81.54     44.65 o
 -10   8   7     1261.56     1450.82    149.73 o
  -9   8   7       51.41       59.86     40.24 o
  -8   8   7      217.80      294.00     66.76 o
  -7   8   7      114.33      113.08     44.83 o
  -6   8   7      442.31      461.70     40.33 o
  -5   8   7      760.46      886.03     39.89 o
  -4   8   7       49.66       52.35     11.90 o
  -3   8   7      368.68      350.13     61.46 o
  -2   8   7        0.15       -4.09     11.46 o
  -1   8   7      401.02      432.64     43.22 o
   0   8   7       78.44       70.25     14.28 o
   1   8   7      140.97       83.59     15.21 o
   2   8   7      140.82      126.49     26.48 o
   3   8   7      141.98      153.92     29.57 o
   4   8   7      861.67      949.43     69.49 o
   5   8   7       29.84       34.47     19.23 o
   6   8   7       19.00       62.00     40.22 o
   7   8   7        0.08        4.78     32.86 o
   8   8   7        0.02      -13.59     29.20 o
   9   8   7       11.60        6.90     30.23 o
  10   8   7      205.54      253.64     75.25 o
  11   8   7      425.10      524.54    103.76 o
  12   8   7      117.02       64.31     49.41 o
 -14   9   7      188.04      165.58     66.16 o
 -13   9   7      262.22      446.34     99.32 o
 -12   9   7       15.22      -49.42     44.79 o
 -11   9   7        0.07       -7.69     33.58 o
 -10   9   7       83.16       23.90     34.03 o
  -9   9   7      336.15      264.05     69.67 o
  -8   9   7      436.75      456.17     84.54 o
  -7   9   7       70.93      117.65     49.44 o
  -6   9   7     1272.89     1565.18    147.17 o
  -5   9   7      614.81      607.32     44.97 o
  -4   9   7      728.43      749.26     54.40 o
  -3   9   7      475.18      564.79     84.73 o
  -2   9   7     1483.04     1440.26    126.97 o
  -1   9   7      450.52      559.92     42.00 o
   0   9   7      111.98      164.13     54.36 o
   1   9   7      605.60      637.35     57.85 o
   2   9   7     1493.45     1606.59    118.58 o
   3   9   7      149.22      194.34     62.92 o
   4   9   7       10.36      -30.27     33.17 o
   5   9   7      128.45      129.09     47.94 o
   6   9   7      655.70      611.89     98.39 o
   7   9   7     1110.00     1221.55    143.19 o
   8   9   7        0.01       -0.33     28.94 o
   9   9   7        0.72       94.23     53.13 o
  10   9   7     1096.58     1398.05    164.26 o
 -11  10   7       64.30      155.80     57.68 o
 -10  10   7      814.13      934.78    131.01 o
  -9  10   7       69.04      143.83     52.95 o
  -8  10   7      116.25      219.03     65.02 o
  -7  10   7      104.54      204.54     58.47 o
  -6  10   7       96.79       33.04     38.96 o
  -5  10   7       72.70       85.61     47.59 o
  -4  10   7      192.56      143.37     48.50 o
  -3  10   7      623.65      699.72     96.06 o
  -2  10   7      190.16      204.23     33.99 o
  -1  10   7      391.78      474.04     52.73 o
   0  10   7       59.22       74.10     23.98 o
   1  10   7       55.84       28.20     34.87 o
   2  10   7     1330.91     1674.25     96.60 o
   3  10   7       14.26      -56.13     37.42 o
   4  10   7        9.78       32.90     27.89 o
   5  10   7      202.48      215.17     61.16 o
   6  10   7       58.00      108.87     45.02 o
   7  10   7       63.04       73.74     42.34 o
  -6  11   7      200.61      173.06     58.22 o
  -5  11   7      387.46      399.84     84.08 o
  -4  11   7       68.28      -33.21     34.28 o
  -3  11   7       26.06       13.96     30.56 o
  -2  11   7       78.30       17.25     27.31 o
  -1  11   7      238.59      341.17     70.90 o
   2  11   7        8.36      -29.41     30.54 o
   3  11   7        6.65      -15.60     25.97 o
 -22   0   8      254.28      340.17     74.51 o
 -21   0   8      186.13      220.16     61.85 o
 -20   0   8      421.43      459.90     81.26 o
 -19   0   8     1020.50     1005.17    113.11 o
 -18   0   8        5.38       -9.88     27.39 o
 -17   0   8     1023.27      999.36    106.30 o
 -16   0   8     1163.93     1254.92    114.39 o
 -15   0   8       22.81        8.88     15.62 o
 -14   0   8       41.43       27.65     18.43 o
 -13   0   8     3155.17     3015.48    112.16 o
 -12   0   8     1096.21     1186.85     68.35 o
 -11   0   8      983.38      925.89     57.93 o
 -10   0   8      697.65      860.88     55.22 o
  -9   0   8     2249.70     2026.44     80.83 o
  -8   0   8     1471.93     1318.38     63.46 o
  -7   0   8     8510.88     8288.34    154.49 o
  -6   0   8      291.52      279.13     28.84 o
  -5   0   8     1869.61     1845.38     70.95 o
  -4   0   8       62.68       56.53     15.02 o
  -3   0   8     1968.09     2143.81    107.21 o
  -2   0   8     1509.01     1463.28     90.04 o
  -1   0   8     3217.76     3546.88    141.20 o
   0   0   8     5147.94     4933.72    169.52 o
   1   0   8     5556.36     6475.57    197.99 o
   2   0   8      229.19      165.64     35.30 o
   3   0   8      904.36      578.63     63.80 o
   4   0   8      479.28      512.43     61.38 o
   5   0   8     1464.56     1401.57    103.42 o
   6   0   8     1412.39     1357.26    105.41 o
   7   0   8     1799.43     1926.04     89.56 o
   8   0   8     4210.19     4450.75    139.19 o
  14   0   8       54.65      130.96     50.91 o
  15   0   8      907.48      909.01    121.62 o
  16   0   8      811.53      874.19    123.72 o
  17   0   8      542.88      478.29     94.56 o
 -21   1   8       12.45      -36.59     29.60 o
 -20   1   8      302.56      285.81     45.17 o
 -19   1   8        0.01      -29.78     20.38 o
 -18   1   8      597.35      545.67     57.24 o
 -17   1   8      630.57      587.69     46.33 o
 -16   1   8     2126.06     1994.85     80.38 o
 -15   1   8      850.44      841.97     50.96 o
 -14   1   8      588.94      528.11     34.71 o
 -13   1   8      350.41      366.14     27.91 o
 -12   1   8       79.18       68.81     13.31 o
 -11   1   8      131.60      132.31     16.11 o
 -10   1   8      439.96      343.37     27.06 o
  -9   1   8      448.68      414.84     26.08 o
  -8   1   8     4640.45     4740.75     84.05 o
  -7   1   8       14.30       11.48      6.97 o
  -6   1   8     2655.16     2857.64     62.89 o
  -5   1   8     4528.35     4691.05     91.00 o
  -4   1   8      788.99      754.46     36.55 o
  -3   1   8     2641.62     2371.49     72.58 o
  -2   1   8     5310.97     5938.11    103.83 o
  -1   1   8      105.84       90.30     14.66 o
   0   1   8      141.64      152.24     22.67 o
   1   1   8      140.90      169.72     23.86 o
   2   1   8     2287.89     2632.58     74.40 o
   3   1   8     3808.35     4122.35    117.93 o
   4   1   8     3694.32     4083.27    120.59 o
   5   1   8     2146.47     2470.44     96.56 o
   6   1   8      266.36      242.77     27.04 o
   7   1   8     2516.92     2647.27     86.59 o
   8   1   8      236.03      246.14     34.30 o
   9   1   8        2.08       14.12     29.37 o
  13   1   8     1743.22     1713.26    160.72 o
  14   1   8       14.14       63.97     45.00 o
  15   1   8        2.43       17.72     22.20 o
  16   1   8      108.14      107.25    128.33 o
  17   1   8       70.22      101.42     35.34 o
 -21   2   8      241.23      267.73     74.05 o
 -20   2   8       36.25       -5.10     26.24 o
 -19   2   8        1.64      -11.45     25.91 o
 -18   2   8      180.39      140.39     31.09 o
 -17   2   8      140.92      135.62     29.88 o
 -16   2   8      509.83      513.16     39.76 o
 -15   2   8       16.44       -3.28     17.27 o
 -14   2   8       23.24       15.25     10.06 o
 -13   2   8        0.18       23.87     13.12 o
 -12   2   8       76.93       87.78     13.63 o
 -11   2   8        9.79        5.65      8.74 o
 -10   2   8        3.97        5.39      6.94 o
  -9   2   8      107.37      121.03     14.40 o
  -8   2   8       16.60        2.56      7.13 o
  -7   2   8       18.97        2.12      6.60 o
  -6   2   8      765.86      737.97     35.76 o
  -5   2   8     1606.59     1726.06     54.30 o
  -4   2   8     1358.13     1456.18     66.40 o
  -3   2   8     1326.09     1451.63     51.02 o
  -2   2   8       86.99      110.33     15.83 o
  -1   2   8     5055.18     5277.55     99.59 o
   0   2   8     2719.68     2727.90     64.37 o
   1   2   8      545.21      667.77     32.65 o
   2   2   8     4460.53     4312.97     97.00 o
   3   2   8      496.46      479.78     41.92 o
   4   2   8      164.78      128.08     24.05 o
   5   2   8       71.91       99.80     20.40 o
   6   2   8      380.21      399.77     57.79 o
   7   2   8     2705.36     3040.44    114.65 o
   8   2   8      107.56      126.10     25.94 o
   9   2   8      400.57      429.60     44.81 o
  10   2   8     2231.73     2470.58    147.92 o
  12   2   8      116.27      116.32     48.21 o
  13   2   8      812.06      958.71    125.38 o
  14   2   8       53.57       72.98     51.27 o
  15   2   8      244.19      239.04     46.33 o
  16   2   8       39.62       15.15     27.60 o
  17   2   8        5.83       29.50     26.67 o
 -21   3   8       64.79      199.08     69.32 o
 -20   3   8      573.75      502.56     97.63 o
 -19   3   8      568.12      423.40     85.73 o
 -18   3   8      101.22       78.51     22.77 o
 -17   3   8      129.75       96.14     66.63 o
 -16   3   8        0.37      -22.48     23.28 o
 -15   3   8       35.24       20.41     10.32 o
 -14   3   8      364.15      368.70     29.15 o
 -13   3   8     2874.46     2905.21     77.20 o
 -12   3   8      214.34      211.75     21.01 o
 -11   3   8      214.62      152.76     21.59 o
 -10   3   8     5803.95     5753.45    194.86 o
  -9   3   8     1357.00     1471.04     45.79 o
  -8   3   8      954.17     1003.49     48.80 o
  -7   3   8       57.91       33.95      9.04 o
  -6   3   8      119.68      134.24     15.69 o
  -5   3   8      406.41      509.95     29.86 o
  -4   3   8      508.68      625.17     33.28 o
  -3   3   8     3611.06     3638.77     81.86 o
  -2   3   8     2162.61     2152.79     63.34 o
  -1   3   8     1072.33     1084.17     40.55 o
   0   3   8     4777.10     4745.82     85.90 o
   1   3   8     1415.85     1272.91     58.95 o
   2   3   8      224.92      194.00     22.30 o
   3   3   8      412.57      343.88     33.66 o
   4   3   8      573.04      579.25     38.88 o
   5   3   8      250.23      281.56     34.50 o
   6   3   8        1.15       16.29     11.63 o
   7   3   8       11.81       34.63     20.98 o
   8   3   8      571.99      672.17     76.85 o
   9   3   8     1113.15     1022.51     66.70 o
  10   3   8       90.99      110.76     25.40 o
  11   3   8      388.32      377.57     47.38 o
  12   3   8        7.88      -22.78     35.20 o
  13   3   8     1351.48     1631.08    164.13 o
  14   3   8      172.78      269.56     72.57 o
  15   3   8      384.28      422.61     95.04 o
  16   3   8       19.95       44.19     47.83 o
 -20   4   8      495.06      686.82    113.49 o
 -19   4   8       81.51      336.71     83.02 o
 -18   4   8       91.81        7.88     31.14 o
 -17   4   8        9.01      -67.51     45.08 o
 -16   4   8       20.28       13.61     14.96 o
 -15   4   8       32.72       31.93     14.72 o
 -14   4   8       33.25       28.14     12.25 o
 -13   4   8      216.55      189.22     19.85 o
 -12   4   8     1770.37     1822.00     50.42 o
 -11   4   8        4.89       15.29      7.05 o
 -10   4   8        0.30       -1.90      6.09 o
  -9   4   8      736.00      756.30     50.25 o
  -8   4   8     3651.88     3830.42    110.70 o
  -7   4   8     4006.02     4068.84    113.52 o
  -6   4   8       61.24       80.15     12.37 o
  -5   4   8      127.24      122.80     15.43 o
  -4   4   8        0.01        4.15      7.48 o
  -3   4   8      328.65      448.15     29.50 o
  -2   4   8      491.42      508.30     32.21 o
  -1   4   8     1221.48     1073.80     47.23 o
   0   4   8     1659.01     1541.97     58.24 o
   1   4   8        6.03       15.48      7.38 o
   2   4   8       99.78       78.93     24.33 o
   3   4   8     2029.24     2302.71    117.89 o
   4   4   8     2514.56     2484.59     99.48 o
   5   4   8      302.62      328.00     38.16 o
   6   4   8     2129.96     2082.81    127.65 o
   7   4   8       20.67       14.20     15.00 o
   8   4   8        0.08        6.45     15.13 o
   9   4   8       49.84       30.50     15.00 o
  10   4   8      232.90      215.93     31.63 o
  11   4   8      144.39      160.35     31.87 o
  12   4   8      204.32      189.79     63.20 o
  13   4   8      320.53      429.01     89.22 o
  14   4   8       39.00       41.14     41.41 o
  15   4   8      111.58      197.66     68.87 o
  16   4   8      330.94      406.01     96.49 o
 -19   5   8      366.18      327.48     86.44 o
 -18   5   8       69.64      -55.57     46.74 o
 -17   5   8       79.56      110.95     50.52 o
 -16   5   8     1695.22     1824.58    173.34 o
 -15   5   8       54.47       73.16     42.86 o
 -14   5   8       31.89       16.40     29.00 o
 -13   5   8       57.43       30.74     32.49 o
 -12   5   8      557.02      656.60     94.69 o
 -11   5   8     2015.65     2093.79    160.43 o
 -10   5   8      622.25      576.07     42.93 o
  -9   5   8      399.20      307.24     24.92 o
  -8   5   8       15.60       11.46      5.80 o
  -7   5   8      954.67     1070.91     35.29 o
  -6   5   8       13.65       12.31      7.10 o
  -5   5   8      399.66      417.92     25.00 o
  -4   5   8     3004.44     3084.16     97.69 o
  -3   5   8      275.76      326.87     33.88 o
  -2   5   8      136.03      115.09     25.32 o
  -1   5   8     5181.30     5360.22    137.50 o
   0   5   8      509.04      560.87     45.87 o
   1   5   8      396.24      390.26     51.90 o
   2   5   8      485.52      501.26     53.72 o
   3   5   8      571.94      485.64     56.39 o
   4   5   8      988.61     1037.27     66.46 o
   5   5   8      487.98      375.04     54.89 o
   6   5   8       26.54       46.57     20.63 o
   7   5   8      671.60      678.09     59.41 o
   8   5   8     1606.27     1689.80     93.61 o
   9   5   8      740.78      886.74     70.21 o
  10   5   8      626.52      629.90     46.96 o
  11   5   8       31.42       37.66     22.06 o
  12   5   8     1097.94     1066.70    140.99 o
  13   5   8       39.37       34.89     37.55 o
  14   5   8       25.19       86.78     48.60 o
  15   5   8      314.62      366.98     97.73 o
 -18   6   8      559.08      597.82    116.42 o
 -17   6   8       20.41       10.90     37.04 o
 -16   6   8       57.03       14.21     31.89 o
 -15   6   8        4.13       -0.96     31.33 o
 -14   6   8      207.04      212.94     62.20 o
 -13   6   8       58.59       42.24     42.60 o
 -12   6   8      358.16      459.85     85.48 o
 -11   6   8      256.16      297.46     67.09 o
 -10   6   8      225.74      122.76     46.60 o
  -9   6   8      560.96      576.54     86.50 o
  -8   6   8      425.76      424.83     19.16 o
  -7   6   8      552.20      534.98     27.86 o
  -6   6   8      321.67      299.23     30.05 o
  -5   6   8      418.58      424.70     37.31 o
  -4   6   8      379.46      324.20     29.27 o
  -3   6   8     1323.73     1285.26     69.61 o
  -2   6   8     2523.75     2705.18     83.97 o
  -1   6   8     2123.52     2072.31     88.86 o
   0   6   8      407.64      354.90     37.80 o
   1   6   8     3949.97     4173.22    207.66 o
   2   6   8       90.41       52.78     18.07 o
   3   6   8      253.87      246.89     36.27 o
   4   6   8     1731.80     1714.98     92.30 o
   5   6   8      331.66      353.18     43.10 o
   6   6   8       16.25       25.95     35.23 o
   7   6   8      658.83      647.24     58.60 o
   8   6   8       96.95      149.30     30.36 o
   9   6   8        6.30      -14.33     18.23 o
  10   6   8     1891.72     2347.78    119.67 o
  11   6   8       78.31       47.58     48.87 o
  12   6   8       70.31       70.94     49.77 o
  13   6   8       54.72      -24.27     36.48 o
  14   6   8        7.66       16.67     44.15 o
 -17   7   8       16.53       94.18     53.38 o
 -16   7   8       49.78      -83.54     55.69 o
 -15   7   8       21.41       -0.35     33.92 o
 -14   7   8        2.19       72.18     47.42 o
 -13   7   8      215.07      135.17     56.08 o
 -12   7   8       57.48       30.99     36.49 o
 -11   7   8       18.20       -1.99     37.79 o
 -10   7   8      362.29      376.33     78.17 o
  -9   7   8      128.20      136.62     52.21 o
  -8   7   8       12.52        1.82     33.08 o
  -7   7   8       16.96       20.88      8.29 o
  -6   7   8       24.96       15.67      9.53 o
  -5   7   8       77.76       85.58     14.82 o
  -4   7   8      204.01      234.89     24.43 o
  -3   7   8        8.88       10.19      8.80 o
  -2   7   8      110.68      122.79     23.33 o
  -1   7   8     1658.95     1719.08     70.42 o
   0   7   8       97.92      104.63     16.46 o
   1   7   8     1888.81     1943.49     65.83 o
   2   7   8     2483.67     2528.95    159.25 o
   3   7   8       30.34       58.00     22.59 o
   4   7   8        2.12       -5.43     16.10 o
   5   7   8        1.05        9.40     21.00 o
   6   7   8      462.98      452.91     49.24 o
   7   7   8        0.82       -1.47     45.09 o
   8   7   8       11.03       22.37     35.25 o
   9   7   8       18.61       14.68     34.62 o
  10   7   8        0.09      -13.87     38.02 o
  11   7   8      578.54      548.90    104.17 o
  12   7   8       67.12       82.76     59.86 o
  13   7   8      232.68      225.50     86.55 o
 -16   8   8       19.12       -4.97     40.47 o
 -15   8   8        2.65      -83.39     55.60 o
 -14   8   8      134.52      219.19     72.36 o
 -13   8   8      125.61       85.69     49.14 o
 -12   8   8       26.03       -7.83     32.60 o
 -11   8   8       78.29       92.67     48.09 o
 -10   8   8       29.78       35.15     35.55 o
  -9   8   8      129.52      131.07     54.47 o
  -8   8   8     1183.71     1326.15    137.81 o
  -7   8   8       58.58       34.90     16.12 o
  -6   8   8      727.46      760.54     52.16 o
  -5   8   8       87.18       98.33     16.21 o
  -4   8   8       15.07       43.88     12.22 o
  -3   8   8        3.26      -10.86     12.00 o
  -2   8   8        5.93       -5.82     16.49 o
  -1   8   8      996.50     1017.32     54.90 o
   0   8   8       11.61        3.05     11.94 o
   1   8   8      737.64      803.40     52.19 o
   2   8   8       46.59       50.35     15.85 o
   3   8   8      397.07      449.74     39.77 o
   4   8   8     1610.50     1723.32     74.91 o
   5   8   8       13.64       32.14     29.46 o
   6   8   8      451.14      477.94     87.03 o
   7   8   8       30.96       83.30     45.69 o
   8   8   8       13.68       36.11     39.59 o
   9   8   8      763.08      751.93    117.55 o
  10   8   8      139.32      110.12     55.77 o
  11   8   8      463.24      511.93    107.71 o
 -13   9   8      177.58       73.59     51.12 o
 -12   9   8       22.77       64.60     40.46 o
 -11   9   8      275.08      428.05     91.95 o
 -10   9   8       28.88       -7.42     32.14 o
  -9   9   8      202.39      134.34     56.37 o
  -8   9   8       91.84       93.32     43.86 o
  -7   9   8        5.83       55.88     37.21 o
  -6   9   8       93.02      184.94     53.98 o
  -5   9   8        0.13      -55.25     36.83 o
  -4   9   8      395.02       75.72    174.21 o
  -3   9   8       66.31       92.10     39.25 o
  -2   9   8      105.23       87.55     41.57 o
  -1   9   8      754.98      914.60     69.01 o
   0   9   8       33.89       39.93     20.05 o
   1   9   8       97.19      131.98     28.89 o
   2   9   8        8.44       41.60     21.22 o
   3   9   8      128.68       83.37     25.02 o
   4   9   8      524.22      640.97     60.19 o
   5   9   8       12.17        1.64     26.58 o
   6   9   8       81.55      138.73     56.51 o
   7   9   8      375.89      455.97     94.16 o
   8   9   8      357.90      271.53     75.59 o
   9   9   8        7.53        4.38     36.37 o
 -11  10   8        0.06       -1.84     34.66 o
 -10  10   8       29.40       -2.10     40.81 o
  -9  10   8       76.36       84.78     45.10 o
  -8  10   8       11.54        7.31     25.65 o
  -7  10   8        6.48       32.42     34.93 o
  -6  10   8      124.62      231.30     63.78 o
  -5  10   8      208.51      178.47     54.04 o
  -4  10   8        1.04        7.26     27.26 o
  -3  10   8      125.21      169.85     49.21 o
  -2  10   8      105.63      193.82     34.02 o
  -1  10   8        2.05       17.94     16.90 o
   0  10   8      864.87      942.09     74.02 o
   1  10   8        9.73       10.99     16.70 o
   2  10   8        3.54       -8.66     38.42 o
   3  10   8      594.11      672.44     98.46 o
   4  10   8      105.46      137.55     52.34 o
   5  10   8       32.02       97.08     47.20 o
   6  10   8       12.04      -61.30     43.58 o
  -5  11   8        3.46      -20.55     28.36 o
  -4  11   8        0.50       -1.72     25.89 o
  -3  11   8       71.73       64.65     39.29 o
  -2  11   8      171.04      154.96     51.07 o
  -1  11   8      172.79      206.97     55.41 o
 -21   1   9      632.70      786.97     83.50 o
 -20   1   9       58.84       86.91     29.36 o
 -19   1   9      173.53      117.76     30.11 o
 -18   1   9        3.70       16.62     19.35 o
 -17   1   9     1880.14     1967.60     83.11 o
 -16   1   9       17.14        6.96     17.10 o
 -15   1   9      122.40       86.17     18.31 o
 -14   1   9      214.38      223.78     26.40 o
 -13   1   9      340.50      329.12     27.00 o
 -12   1   9        0.04      -16.23     11.02 o
 -11   1   9      405.40      368.35     27.15 o
 -10   1   9      375.59      384.33     26.89 o
  -9   1   9        5.78        4.14      6.82 o
  -8   1   9      590.52      479.25     28.35 o
  -7   1   9     3051.86     3339.21     72.89 o
  -6   1   9      495.16      477.52     27.92 o
  -5   1   9     2037.38     1798.24     60.31 o
  -4   1   9      476.69      586.78     39.17 o
  -3   1   9       37.75        3.12      7.68 o
  -2   1   9     1367.64     1375.30     53.34 o
  -1   1   9     3844.61     4106.52     93.61 o
   0   1   9    12209.39    14090.65    215.92 o
   1   1   9     2816.70     3194.50    106.72 o
   2   1   9     5114.22     5178.56    137.32 o
   3   1   9     1347.16     1350.18     71.74 o
   4   1   9       33.57       43.00     16.19 o
   5   1   9       66.65       50.99     16.03 o
   6   1   9     1760.78     1896.57     63.97 o
   7   1   9      555.58      543.81     40.82 o
   8   1   9       29.90       23.96     13.55 o
   9   1   9        0.53      -13.50     21.71 o
  10   1   9     1283.28     1422.34    122.25 o
  14   1   9      154.13      120.77     57.39 o
  15   1   9     2289.52     2316.70    139.82 o
  16   1   9        2.90       27.31     28.31 o
 -21   2   9       11.67      -18.52     44.78 o
 -20   2   9        7.04      -61.22     40.81 o
 -19   2   9      549.41      534.38     57.49 o
 -18   2   9      729.56      703.11     63.99 o
 -17   2   9       10.80        4.37     16.35 o
 -16   2   9      523.99      451.28     38.23 o
 -15   2   9      169.29      192.06     25.30 o
 -14   2   9       99.74       69.82     16.02 o
 -13   2   9     1202.61     1127.61     57.99 o
 -12   2   9       70.57       90.28     14.91 o
 -11   2   9      211.82      182.64     21.41 o
 -10   2   9      373.80      340.11     24.82 o
  -9   2   9      226.41      257.52     21.85 o
  -8   2   9      326.44      321.64     29.79 o
  -7   2   9      998.55      972.82     44.01 o
  -6   2   9        1.62       -0.58      6.86 o
  -5   2   9     8646.86     9096.36    132.97 o
  -4   2   9     4368.10     4603.37     95.25 o
  -3   2   9     4765.24     5096.48    101.24 o
  -2   2   9     4573.12     4896.37    100.60 o
  -1   2   9    13465.66    14639.88    269.27 o
   0   2   9       88.52       46.69     25.69 o
   1   2   9        7.53       36.57     11.45 o
   2   2   9      538.52      665.37     50.22 o
   3   2   9     2887.97     3261.52    112.62 o
   4   2   9      166.49      129.49     25.91 o
   5   2   9     1870.59     1891.10     89.96 o
   6   2   9      558.97      585.12     43.52 o
   7   2   9     3748.77     3954.66    137.89 o
   8   2   9     1057.69     1094.80     71.76 o
   9   2   9       72.12       89.45     33.19 o
  10   2   9     1187.20     1196.43    108.99 o
  13   2   9      332.32      356.96     81.06 o
  14   2   9        2.71      -34.51     39.00 o
  15   2   9      365.33      228.19     72.15 o
  16   2   9        0.47      -28.49     53.41 o
 -21   3   9      146.36      134.21     58.60 o
 -20   3   9       71.53       84.94     52.32 o
 -19   3   9       67.45       29.43     32.58 o
 -18   3   9      175.80      196.90     35.05 o
 -17   3   9      345.72      308.10     39.65 o
 -16   3   9        8.79       12.00     13.25 o
 -15   3   9      165.85      158.16     21.47 o
 -14   3   9       11.42       21.95     11.02 o
 -13   3   9     2313.78     2241.56     70.79 o
 -12   3   9     1276.99     1318.21     80.80 o
 -11   3   9        2.12        2.81      7.98 o
 -10   3   9       33.28       35.77     10.03 o
  -9   3   9     5708.35     5706.12     94.58 o
  -8   3   9     1283.18     1203.56     47.53 o
  -7   3   9      161.51      134.52     20.27 o
  -6   3   9      260.69      259.88     22.98 o
  -5   3   9      174.76      123.63     19.18 o
  -4   3   9        2.21       -3.28      9.11 o
  -3   3   9     1503.38     1695.76    114.39 o
  -2   3   9     1530.35     1777.39     61.15 o
  -1   3   9       34.82       69.47     14.11 o
   0   3   9     1429.71     1440.79     57.64 o
   1   3   9       62.39       50.75     12.61 o
   2   3   9       78.10       96.99     17.36 o
   3   3   9     3509.62     3238.87     93.21 o
   4   3   9     3857.68     3898.39    104.91 o
   5   3   9       58.57       35.08     33.07 o
   6   3   9      907.43      898.75     90.46 o
   7   3   9     1514.99     1667.98     85.46 o
   8   3   9      100.35       83.37     22.82 o
   9   3   9      844.19      944.76     94.01 o
  10   3   9       23.46       67.99     28.94 o
  11   3   9       18.66       14.43     18.75 o
  12   3   9       71.20       59.43     39.74 o
  13   3   9        0.64      -16.60     35.94 o
  14   3   9      233.72      346.13     84.02 o
  15   3   9      232.44      340.54     84.89 o
  16   3   9      106.72      175.67     41.58 o
 -20   4   9      429.89      408.21     87.27 o
 -19   4   9       46.79       61.77     42.46 o
 -18   4   9      441.77      320.04     77.11 o
 -17   4   9     1085.59     1323.87    148.79 o
 -16   4   9      104.76       87.51     20.32 o
 -15   4   9      209.86      157.08     24.39 o
 -14   4   9        5.90       -4.10     13.12 o
 -13   4   9       21.70       23.96     10.83 o
 -12   4   9       87.14       98.21     17.33 o
 -11   4   9       29.76       -1.76      9.80 o
 -10   4   9       97.95      100.65     13.74 o
  -9   4   9     1372.36     1402.26     48.13 o
  -8   4   9      604.26      555.28     28.63 o
  -7   4   9       24.12        4.97      9.21 o
  -6   4   9     1177.84     1244.44     47.66 o
  -5   4   9       35.14       17.11      9.62 o
  -4   4   9     1444.23     1516.20     55.31 o
  -3   4   9        7.12        7.67      8.90 o
  -2   4   9      428.53      394.80     30.10 o
  -1   4   9      836.31      790.13     43.68 o
   0   4   9      186.91      151.85     21.05 o
   1   4   9        3.14        6.07      9.95 o
   2   4   9     1099.08      937.69     50.23 o
   3   4   9     1886.30     1928.99     89.14 o
   4   4   9        2.76       -1.64     13.68 o
   5   4   9      402.00      352.91     58.56 o
   6   4   9     1559.04     1554.81    117.55 o
   7   4   9      232.41      264.46     35.87 o
   8   4   9        2.28      -20.05     14.36 o
   9   4   9      196.83      206.23     28.58 o
  10   4   9      409.73      335.82     90.86 o
  11   4   9     1285.18     1364.76    151.82 o
  12   4   9      396.40      548.48    100.95 o
  13   4   9      647.43      726.74    118.53 o
  14   4   9      713.07      957.85    138.09 o
  15   4   9       12.99       25.47     39.04 o
 -19   5   9       27.73      -10.78     45.14 o
 -18   5   9        0.17       20.41     41.08 o
 -17   5   9       49.65        1.50     41.04 o
 -16   5   9        0.75      -24.12     33.59 o
 -15   5   9      176.93      218.95     62.75 o
 -14   5   9      555.47      471.65     84.76 o
 -13   5   9      478.08      585.92     92.96 o
 -12   5   9       14.70       11.93      6.13 o
 -11   5   9        7.04        8.81      9.33 o
 -10   5   9      164.76      170.37     17.93 o
  -9   5   9      227.08      240.56     18.19 o
  -8   5   9     1929.60     1975.35     73.54 o
  -7   5   9      122.59      117.75     14.99 o
  -6   5   9      293.32      268.70     22.83 o
  -5   5   9     1451.58     1483.47     49.24 o
  -4   5   9      561.97      506.95     29.97 o
  -3   5   9       37.36        1.73      8.53 o
  -2   5   9      779.32      827.60     57.12 o
  -1   5   9        0.91       -8.06     18.96 o
   0   5   9      702.66      630.23     51.29 o
   1   5   9       10.99       27.82     16.48 o
   2   5   9     2397.30     2568.97    111.27 o
   3   5   9      467.84      431.09     44.94 o
   4   5   9     1947.93     2020.32    130.54 o
   5   5   9      476.23      546.50     69.21 o
   6   5   9       41.17        5.21     19.43 o
   7   5   9      214.69      183.73     26.05 o
   8   5   9      447.81      460.30     39.64 o
   9   5   9        4.54       -8.95     23.59 o
  10   5   9       11.87       12.75     21.26 o
  11   5   9        4.32        4.59     20.31 o
  12   5   9      565.31      766.62    120.71 o
  13   5   9      118.93       45.36     41.56 o
  14   5   9       49.10       -2.58     34.67 o
 -18   6   9        3.75      -99.45     66.30 o
 -17   6   9      416.36      402.67     92.17 o
 -16   6   9      101.81      127.66     55.62 o
 -15   6   9        0.04      -30.20     35.42 o
 -14   6   9      656.81      611.63    102.58 o
 -13   6   9      414.78      648.10    103.45 o
 -12   6   9      455.87      498.30     88.29 o
 -11   6   9       13.70       26.45     24.97 o
 -10   6   9      447.96      433.88     79.90 o
  -9   6   9      602.08      527.09     41.08 o
  -8   6   9      228.88      206.74     23.10 o
  -7   6   9       54.95       51.28     30.43 o
  -6   6   9     1046.12     1031.76     58.69 o
  -5   6   9      247.63      245.11     30.52 o
  -4   6   9       66.39       79.13     19.50 o
  -3   6   9      326.27      324.94     41.65 o
  -2   6   9       55.69       75.50     17.26 o
  -1   6   9       53.70       78.34     19.03 o
   0   6   9      434.44      420.32     36.26 o
   1   6   9     1429.69     1450.88     65.79 o
   2   6   9      612.09      537.36     41.02 o
   3   6   9        2.95      -19.96     19.37 o
   4   6   9     1072.83     1077.26     58.81 o
   5   6   9      828.79      896.60     54.52 o
   6   6   9      435.46      445.34     38.82 o
   7   6   9     1086.43     1129.81     61.77 o
   8   6   9        0.09      -14.83     11.49 o
   9   6   9        7.60       31.08     21.43 o
  10   6   9      162.65      208.98     37.90 o
  11   6   9     1147.61     1328.14     88.93 o
  12   6   9       24.21       24.51     39.20 o
  13   6   9      339.22      422.49     98.20 o
 -17   7   9       34.84     -100.27     66.85 o
 -16   7   9      108.96      172.11     63.56 o
 -15   7   9      537.67      766.08    121.79 o
 -14   7   9       54.97       52.82     49.23 o
 -13   7   9      274.61      203.40     65.32 o
 -12   7   9        1.44      -23.29     37.66 o
 -11   7   9       27.09        7.09     33.51 o
 -10   7   9      229.85      263.22     71.27 o
  -9   7   9     1326.72     1425.46    141.53 o
  -8   7   9      405.84      365.22     20.59 o
  -7   7   9     1150.72     1196.86     82.38 o
  -6   7   9     1070.33     1069.56     45.79 o
  -5   7   9        0.15        1.33      8.00 o
  -4   7   9     1699.81     1809.53     84.17 o
  -3   7   9       91.39       77.44     20.67 o
  -2   7   9      100.24      116.21     51.68 o
  -1   7   9       56.40       54.16     22.96 o
   0   7   9      153.42      151.57     20.75 o
   1   7   9      464.60      509.09     41.98 o
   2   7   9      739.39      732.59     50.61 o
   3   7   9     4491.88     4606.88    123.26 o
   4   7   9      112.79      100.61     20.18 o
   5   7   9      394.28      383.63     44.96 o
   6   7   9       84.94       97.97     20.68 o
   7   7   9      684.20      718.82     63.39 o
   8   7   9       95.32      116.86     30.16 o
   9   7   9       39.67       26.72     18.65 o
  10   7   9        0.20      -17.70     37.26 o
  11   7   9      190.12      160.12     64.26 o
  12   7   9      100.01       19.23     44.32 o
 -15   8   9      318.40      417.69     94.70 o
 -14   8   9      189.92      244.79     76.64 o
 -13   8   9      416.78      478.15     97.06 o
 -12   8   9      471.59      356.98     86.82 o
 -11   8   9        1.71       72.11     42.05 o
 -10   8   9      460.69      509.05     94.38 o
  -9   8   9        4.97       29.75     36.95 o
  -8   8   9       16.90       49.60     35.22 o
  -7   8   9        4.11        7.31      7.78 o
  -6   8   9      584.62      660.46     47.50 o
  -5   8   9        0.44        4.40     12.46 o
  -4   8   9      221.09      195.24     29.52 o
  -3   8   9      957.70     1030.61     67.46 o
  -2   8   9       80.51      105.06     24.86 o
  -1   8   9      768.37      873.23     53.22 o
   0   8   9       14.73       13.85     28.67 o
   1   8   9        3.26       54.68     42.96 o
   2   8   9        8.32       21.50     24.44 o
   3   8   9        0.52        6.01     36.14 o
   4   8   9      543.36      628.45     59.32 o
   5   8   9      316.52      316.19     44.79 o
   6   8   9        6.09       12.96     16.24 o
   7   8   9      152.53      219.35     37.53 o
   8   8   9      623.57      730.96    116.85 o
   9   8   9       26.47       34.98     42.23 o
  10   8   9       33.42       19.38     40.39 o
 -13   9   9        9.80        5.09     35.99 o
 -12   9   9      540.33      619.19    108.99 o
 -11   9   9      240.49      256.54     73.10 o
 -10   9   9        2.80       43.12     39.65 o
  -9   9   9      170.65      196.41     63.36 o
  -8   9   9      479.38      445.31     85.93 o
  -7   9   9       64.03       51.82     40.60 o
  -6   9   9      377.31      400.17     79.29 o
  -5   9   9        5.23      -20.19     27.75 o
  -4   9   9       15.12       24.18     32.40 o
  -3   9   9       11.20      -10.15     25.39 o
  -2   9   9      256.96      298.65     42.35 o
  -1   9   9       51.33       38.17     19.99 o
   0   9   9      166.14      125.86     30.09 o
   1   9   9      747.81      867.04     70.97 o
   2   9   9      295.93      370.95     47.72 o
   3   9   9      173.76      172.95     34.44 o
   4   9   9      312.59      349.27     47.87 o
   5   9   9       72.29       77.91     24.80 o
   6   9   9      176.83      182.77     61.16 o
   7   9   9      379.27      323.07     85.69 o
   8   9   9       39.88       -1.98     31.19 o
 -10  10   9      296.27      410.65     89.44 o
  -9  10   9       29.17      107.63     49.63 o
  -8  10   9       57.60      172.71     66.00 o
  -7  10   9      283.69      345.62     78.60 o
  -6  10   9      527.28      695.43    106.15 o
  -5  10   9      230.02      300.71     70.14 o
  -4  10   9       83.10       18.32     29.14 o
  -3  10   9       46.00       35.82     31.30 o
  -2  10   9       13.75        5.58     22.69 o
  -1  10   9       82.25       77.43     24.94 o
   0  10   9       13.12        8.07     29.70 o
   1  10   9      327.23      450.23     63.76 o
   2  10   9      134.68      123.17     32.06 o
   3  10   9       11.13        1.54     24.27 o
   4  10   9      958.35     1259.21    139.77 o
   5  10   9      219.75      347.97     78.44 o
  -3  11   9        3.59       -0.86     29.23 o
  -2  11   9       41.18        6.43     23.48 o
 -21   0  10     1675.15     1836.05    162.34 o
 -20   0  10     1081.95     1010.35    119.16 o
 -19   0  10        1.27       39.57     30.37 o
 -18   0  10     4493.43     4716.69    236.40 o
 -17   0  10     1046.04     1005.44    109.01 o
 -16   0  10      595.41      530.52     76.92 o
 -15   0  10     2795.68     2835.76    168.80 o
 -14   0  10       11.83       15.48     43.48 o
 -13   0  10      382.38      366.99     59.21 o
 -12   0  10      438.53      437.86     66.21 o
 -11   0  10     3347.11     3457.01    118.01 o
 -10   0  10      405.27      454.31     67.02 o
  -9   0  10     1593.49     1448.19     73.96 o
  -8   0  10     2391.83     2617.10    106.43 o
  -7   0  10      518.56      519.32     60.33 o
  -6   0  10     4989.24     5017.21    131.45 o
  -5   0  10     1175.62     1426.02     69.75 o
  -4   0  10     3409.97     3384.92    107.09 o
  -3   0  10       73.91      149.70     43.02 o
  -2   0  10     2804.07     2906.79    143.16 o
  -1   0  10       88.58       35.07     18.95 o
   0   0  10     1127.27     1249.69     96.61 o
   1   0  10     2129.21     2965.67    150.80 o
   2   0  10      872.71      841.06     82.54 o
   3   0  10     9851.34    10409.85    294.82 o
   4   0  10      500.89      473.62     52.63 o
   5   0  10      998.37     1215.82     73.92 o
   6   0  10     1427.73     1405.75     81.34 o
   7   0  10     8888.96     8519.66    283.73 o
   8   0  10      745.55      669.40     82.90 o
   9   0  10     1172.66     1261.16    115.85 o
  15   0  10       47.51      117.79     54.13 o
  16   0  10      564.98      541.67    102.32 o
 -21   1  10       69.03      113.14     30.42 o
 -20   1  10        0.34       13.45     32.46 o
 -19   1  10      740.51      699.50     67.24 o
 -18   1  10        2.63        7.27     16.50 o
 -17   1  10        3.30       27.29     18.89 o
 -16   1  10        6.82       -4.16     16.57 o
 -15   1  10       13.91       17.98     12.97 o
 -14   1  10      737.64      712.99     46.97 o
 -13   1  10     2320.72     2378.83     72.63 o
 -12   1  10      695.00      659.80     38.07 o
 -11   1  10      235.33      258.86     23.63 o
 -10   1  10     2890.79     3139.69     77.28 o
  -9   1  10     4377.82     4459.83     90.45 o
  -8   1  10      270.58      336.64     24.83 o
  -7   1  10      121.84      145.14     16.72 o
  -6   1  10      523.26      516.87     30.68 o
  -5   1  10      449.96      532.59     35.15 o
  -4   1  10     3460.17     3587.38     89.89 o
  -3   1  10      995.92     1087.99     50.20 o
  -2   1  10       37.03       34.30     11.88 o
  -1   1  10     5889.57     6187.89    120.56 o
   0   1  10     1023.67     1135.88     66.31 o
   1   1  10     1086.19     1303.42     71.68 o
   2   1  10     2796.73     2908.62    108.87 o
   3   1  10     2367.96     2662.08    106.45 o
   4   1  10        7.68        0.30     12.40 o
   5   1  10      266.56      270.52     25.35 o
   6   1  10        4.37       12.32     13.00 o
   7   1  10        0.51        8.90     16.88 o
   8   1  10     1173.20     1199.45     78.00 o
   9   1  10      631.00      722.08     86.72 o
  10   1  10     2253.62     2373.38    161.11 o
  14   1  10     1180.82     1126.40    144.15 o
  15   1  10      314.55      271.56     76.65 o
  16   1  10        7.85       85.01     34.77 o
 -21   2  10      291.07      424.53     89.52 o
 -20   2  10      440.02      469.46     88.72 o
 -19   2  10       96.13       91.69     28.05 o
 -18   2  10      134.33       62.67     23.87 o
 -17   2  10      395.71      329.71     34.55 o
 -16   2  10     2704.33     2685.73    119.30 o
 -15   2  10       30.27        0.29     11.48 o
 -14   2  10      670.21      656.20     43.45 o
 -13   2  10     1283.73     1360.96     60.51 o
 -12   2  10      972.64     1039.62     51.65 o
 -11   2  10       62.41       37.84     10.68 o
 -10   2  10      225.86      182.56     19.81 o
  -9   2  10        9.18       12.06      9.90 o
  -8   2  10      925.79      934.72     40.89 o
  -7   2  10     1388.59     1381.70     55.26 o
  -6   2  10     1640.61     1685.93     61.08 o
  -5   2  10     1841.84     1851.86     63.76 o
  -4   2  10      153.09      203.31     21.78 o
  -3   2  10        0.54        1.38      8.94 o
  -2   2  10      793.75      736.82     41.87 o
  -1   2  10      256.50      224.93     25.70 o
   0   2  10      173.29      216.42     24.14 o
   1   2  10       14.19        5.63      9.53 o
   2   2  10     1274.43     1535.84     67.74 o
   3   2  10       77.59       72.22     20.82 o
   4   2  10      263.39      240.62     27.60 o
   5   2  10      526.25      535.64     41.18 o
   6   2  10     1325.42     1421.46     66.59 o
   7   2  10      775.81      723.95     49.10 o
   8   2  10      454.10      381.36     63.84 o
   9   2  10       38.32       20.31     25.42 o
  10   2  10        5.77      -15.44     24.13 o
  11   2  10        0.02       41.32     28.91 o
  13   2  10       60.41       52.07     36.75 o
  14   2  10        3.45       21.90     31.29 o
  15   2  10      541.14      674.29    118.26 o
  16   2  10       21.58       24.64     37.52 o
 -21   3  10      441.84      691.58    118.47 o
 -20   3  10       33.66      -18.79     40.20 o
 -19   3  10      417.68      605.17    101.94 o
 -18   3  10      110.87      123.88     28.62 o
 -17   3  10      244.14      334.74     42.08 o
 -16   3  10        3.40        4.39     14.55 o
 -15   3  10        0.02       11.61     10.52 o
 -14   3  10      732.63      802.47     62.57 o
 -13   3  10       73.01       85.67     15.55 o
 -12   3  10      115.93      111.16     17.49 o
 -11   3  10      389.74      428.46     31.99 o
 -10   3  10        5.82       18.20      9.54 o
  -9   3  10        2.13       -2.24      7.80 o
  -8   3  10      122.20      102.45     14.79 o
  -7   3  10      988.37     1027.38     46.80 o
  -6   3  10      307.23      274.82     26.06 o
  -5   3  10      603.63      604.12     37.12 o
  -4   3  10       31.06       34.19     11.64 o
  -3   3  10     5385.72     5419.52    111.33 o
  -2   3  10     1139.15     1239.46     54.51 o
  -1   3  10     2503.76     2351.00     75.81 o
   0   3  10        1.32       -8.27      9.85 o
   1   3  10     1325.10     1492.13     63.13 o
   2   3  10     2362.37     2418.55     96.65 o
   3   3  10      219.33      232.16     38.15 o
   4   3  10     6295.96     6019.98    213.72 o
   5   3  10       13.29      -11.48     16.42 o
   6   3  10     1069.02     1125.46     72.47 o
   7   3  10     2743.79     2953.61    118.14 o
   8   3  10      296.18      301.58     59.00 o
   9   3  10      140.48      164.23     42.18 o
  10   3  10       25.66      -25.39     22.78 o
  11   3  10       20.05       21.90     22.59 o
  12   3  10      174.65      228.43     68.49 o
  13   3  10      834.30      746.35    119.12 o
  14   3  10     1279.25     1402.94    169.62 o
  15   3  10        6.46      -34.46     44.82 o
 -20   4  10      109.80      124.98     59.01 o
 -19   4  10       61.60       14.14     38.07 o
 -18   4  10      373.73      306.75     75.90 o
 -17   4  10      478.64      651.46    105.51 o
 -16   4  10       37.93       32.27     15.05 o
 -15   4  10      211.48      194.33     28.03 o
 -14   4  10      616.82      621.72     56.57 o
 -13   4  10      157.05      150.04     17.91 o
 -12   4  10       58.98       50.16     12.48 o
 -11   4  10     2198.51     2338.60     69.89 o
 -10   4  10       72.96       91.49     14.88 o
  -9   4  10     1483.99     1400.98     52.17 o
  -8   4  10      197.29      185.78     30.06 o
  -7   4  10      130.46       98.31     14.05 o
  -6   4  10      617.37      611.12     32.57 o
  -5   4  10      653.83      606.32     33.06 o
  -4   4  10     1481.46     1352.53     49.91 o
  -3   4  10     1595.36     1600.62     54.74 o
  -2   4  10      248.03      240.26     25.62 o
  -1   4  10      346.05      355.56     30.88 o
   0   4  10      530.15      555.97     45.16 o
   1   4  10       69.27       64.57     15.99 o
   2   4  10      226.16      167.28     23.72 o
   3   4  10     1185.00     1334.41     63.06 o
   4   4  10     1312.24     1320.13     77.25 o
   5   4  10        6.51      -14.13     18.11 o
   6   4  10     7481.53     7586.05    185.48 o
   7   4  10     1715.85     1634.01     88.41 o
   8   4  10      663.81      592.22     75.25 o
   9   4  10      436.10      534.96     74.05 o
  10   4  10     1106.99     1130.48    120.39 o
  11   4  10      241.94      209.81     40.00 o
  12   4  10      380.94      406.18     55.15 o
  13   4  10      464.40      400.29     96.62 o
  14   4  10      225.42      223.92     74.81 o
  15   4  10      194.15      227.45     77.88 o
 -19   5  10       52.56        7.16     35.68 o
 -18   5  10       53.87       12.33     35.13 o
 -17   5  10        4.41       28.82     38.63 o
 -16   5  10      548.15      614.88    102.84 o
 -15   5  10      107.95      125.70     53.36 o
 -14   5  10      839.20      753.71    109.44 o
 -13   5  10      311.30      314.57     19.85 o
 -12   5  10        3.76        3.06      9.63 o
 -11   5  10        3.83        0.04      6.15 o
 -10   5  10     1225.55     1231.80     43.72 o
  -9   5  10      286.36      335.18     24.48 o
  -8   5  10      503.73      502.94     50.47 o
  -7   5  10      130.36      103.95     20.89 o
  -6   5  10      543.71      498.80     32.66 o
  -5   5  10     2810.84     3020.78     81.54 o
  -4   5  10       94.37      119.12     15.79 o
  -3   5  10       12.72        9.14      8.97 o
  -2   5  10     2168.35     2168.40     65.98 o
  -1   5  10     2052.93     1970.95     64.27 o
   0   5  10      346.16      319.02     42.23 o
   1   5  10        6.82       -0.72     11.46 o
   2   5  10     1070.61     1100.79     58.33 o
   3   5  10     4262.77     4041.15    134.73 o
   4   5  10     1475.52     1526.61     83.40 o
   5   5  10     3469.79     3192.68    121.01 o
   6   5  10     1251.77     1179.40     75.32 o
   7   5  10       40.59       68.32     26.74 o
   8   5  10       19.97       13.35     22.59 o
   9   5  10       28.70        7.15     17.37 o
  10   5  10       79.88       62.68     37.56 o
  11   5  10      429.02      453.18     61.94 o
  12   5  10      291.96      329.56     49.80 o
  13   5  10      119.67       74.09     48.61 o
  14   5  10        7.49       48.28     43.65 o
 -18   6  10       45.08       79.10     59.19 o
 -17   6  10      338.41      463.27     98.70 o
 -16   6  10       63.43       60.77     46.22 o
 -15   6  10       10.14      -68.61     45.74 o
 -14   6  10      134.51      111.71     52.31 o
 -13   6  10      348.38      319.41     75.26 o
 -12   6  10        0.10       -5.11     32.10 o
 -11   6  10      344.30      447.68     81.63 o
 -10   6  10     1544.31     1359.51     52.87 o
  -9   6  10      141.32      131.64     19.68 o
  -8   6  10       30.03       60.41     15.36 o
  -7   6  10      448.21      373.48     36.09 o
  -6   6  10      334.80      365.96     37.60 o
  -5   6  10     1655.41     1646.59     80.54 o
  -4   6  10      210.26      186.09     30.20 o
  -3   6  10        0.21       -5.39     13.92 o
  -2   6  10     1646.09     1597.28     84.18 o
  -1   6  10       97.92      100.71     19.73 o
   0   6  10     1094.69     1199.69     69.67 o
   1   6  10     2171.59     2200.48     88.36 o
   2   6  10     1448.79     1534.71    101.70 o
   3   6  10      204.86      198.11     32.66 o
   4   6  10     2338.34     2229.67    103.60 o
   5   6  10      229.64      165.36     28.67 o
   6   6  10       46.67       63.28     24.40 o
   7   6  10      296.95      340.27     48.08 o
   8   6  10       79.33      116.98     31.90 o
   9   6  10      547.92      522.84     57.98 o
  10   6  10       19.38      -17.19     18.19 o
  11   6  10        0.01        0.61     18.33 o
  12   6  10      893.91     1217.78    159.56 o
  13   6  10        2.04       19.04     43.24 o
 -17   7  10       28.41       59.19     47.86 o
 -16   7  10       35.63       62.39     53.15 o
 -15   7  10      383.37      407.97     91.22 o
 -14   7  10      319.11      202.84     65.69 o
 -13   7  10      151.60      143.70     58.04 o
 -12   7  10       99.68       47.96     38.63 o
 -11   7  10      246.10      156.54     58.27 o
 -10   7  10        1.30       19.78     29.74 o
  -9   7  10       63.41       43.49     13.05 o
  -8   7  10      586.70      561.84     29.92 o
  -7   7  10      883.20      991.47     44.10 o
  -6   7  10      429.92      464.38     32.99 o
  -5   7  10       17.67        5.11     14.47 o
  -4   7  10     1888.86     1904.98     90.98 o
  -3   7  10      817.45      907.57     64.09 o
  -2   7  10      609.28      600.92     53.93 o
  -1   7  10       27.50       40.29     14.14 o
   0   7  10       35.04       40.09     20.45 o
   1   7  10      551.60      569.51     55.79 o
   2   7  10      457.90      507.05     53.89 o
   3   7  10     1865.10     1983.07    104.43 o
   4   7  10        2.48       13.68     15.96 o
   5   7  10      255.05      314.65     45.60 o
   6   7  10       13.29       17.38     18.01 o
   7   7  10      210.72      208.81     38.92 o
   8   7  10      218.46      274.67     43.31 o
   9   7  10      509.22      512.35     56.05 o
  10   7  10       27.82       13.88     34.02 o
  11   7  10       37.08      102.78     51.54 o
 -15   8  10      331.16      391.80     95.62 o
 -14   8  10       24.95        8.30     35.12 o
 -13   8  10       86.79       71.18     48.63 o
 -12   8  10     1068.26     1117.03    141.12 o
 -11   8  10      223.76      248.37     71.08 o
 -10   8  10     1025.83      943.77    126.04 o
  -9   8  10       55.53        5.69     29.18 o
  -8   8  10      222.31      271.65     67.31 o
  -7   8  10      856.20      878.42     53.74 o
  -6   8  10      293.95      328.70     36.75 o
  -5   8  10      992.85      248.50    539.63 o
  -4   8  10      171.24      112.56     25.10 o
  -3   8  10       47.23       30.51     17.56 o
  -2   8  10        2.52       -4.27     10.95 o
  -1   8  10      109.78       86.87     27.30 o
   0   8  10       97.05      127.12     31.22 o
   1   8  10      229.20      236.44     38.97 o
   2   8  10      496.65      508.34     55.82 o
   3   8  10        4.67       15.61     19.02 o
   4   8  10      122.20      113.72     38.57 o
   5   8  10      299.30      346.74     88.65 o
   6   8  10      361.22      367.25     49.07 o
   7   8  10        0.68        2.91     18.15 o
   8   8  10      111.34      123.43     57.41 o
   9   8  10       17.47      -80.34     53.56 o
  10   8  10       31.84       29.63     41.65 o
 -13   9  10      407.45      525.20    105.94 o
 -12   9  10        4.87       26.33     48.78 o
 -11   9  10       70.87      131.74     57.67 o
 -10   9  10       40.62       78.92     43.85 o
  -9   9  10       27.36       31.56     37.09 o
  -8   9  10      127.08      103.11     55.35 o
  -7   9  10      423.24      390.16     77.44 o
  -6   9  10       81.96       97.48     46.27 o
  -5   9  10      340.15      435.07     81.52 o
  -4   9  10       69.07       75.32     40.89 o
  -3   9  10        1.94       -4.89     15.26 o
  -2   9  10      701.53      928.80     72.12 o
  -1   9  10       92.97       91.55     35.54 o
   0   9  10      154.36      161.26     34.46 o
   1   9  10       20.23       37.80     23.86 o
   2   9  10      159.40      144.69     32.87 o
   3   9  10      344.05      364.91     49.99 o
   4   9  10        0.00       14.48     19.06 o
   5   9  10       59.33       90.29     35.32 o
   6   9  10      347.26      434.44     92.58 o
   7   9  10      244.94      190.71     64.15 o
  -9  10  10      523.05      667.98    112.54 o
  -8  10  10       79.33       31.11     35.54 o
  -7  10  10       16.91       53.66     40.79 o
  -6  10  10      368.74      447.93     84.93 o
  -5  10  10       21.37       -9.86     33.67 o
  -4  10  10        0.25      -40.08     32.36 o
  -3  10  10      120.04      208.05     58.16 o
  -2  10  10     1042.70     1164.44    128.27 o
  -1  10  10      235.63      196.43     75.15 o
   0  10  10      235.42      207.03     39.28 o
   1  10  10        0.73       14.42     16.54 o
   2  10  10       96.36      164.82     37.04 o
   3  10  10       98.70      129.00     53.79 o
   4  10  10       33.37      -38.41     36.60 o
 -21   1  11      252.22      253.94     45.01 o
 -20   1  11       64.99       79.35     27.23 o
 -19   1  11      650.31      707.02     92.94 o
 -18   1  11      127.98      122.15     31.16 o
 -17   1  11     3663.96     3767.48    146.93 o
 -16   1  11      313.43      308.76     35.02 o
 -15   1  11       17.05       21.84     11.81 o
 -14   1  11     1359.30     1376.48     66.24 o
 -13   1  11       80.34       49.09     14.47 o
 -12   1  11      376.22      404.10     30.76 o
 -11   1  11        5.45      -12.64      9.75 o
 -10   1  11       28.91       25.14      9.76 o
  -9   1  11        0.93       -0.25      9.44 o
  -8   1  11        0.07       -1.20      8.20 o
  -7   1  11     1329.88     1477.61     53.50 o
  -6   1  11      287.16      250.51     22.64 o
  -5   1  11     3610.23     3986.53    109.18 o
  -4   1  11     1240.45     1381.77     58.62 o
  -3   1  11     1739.02     1671.89     64.87 o
  -2   1  11        0.57        3.91     12.47 o
  -1   1  11     2427.18     2347.20     95.85 o
   0   1  11      170.98      206.12     31.13 o
   1   1  11      681.08      705.90     69.37 o
   2   1  11        0.05        1.17      9.72 o
   3   1  11      177.23      152.97     22.47 o
   4   1  11       80.37       58.99     14.77 o
   5   1  11      278.18      323.40     32.79 o
   6   1  11     2864.40     2896.42    186.24 o
   7   1  11        9.01        4.51     29.33 o
   8   1  11     1386.72     1595.69     94.16 o
   9   1  11     3951.76     4079.16    211.88 o
  10   1  11       64.98      105.80     41.68 o
  15   1  11      317.61      371.15     88.90 o
 -21   2  11      231.53      314.22     77.42 o
 -20   2  11      101.86       93.80     48.31 o
 -19   2  11        0.32      -28.92     19.28 o
 -18   2  11       47.74       17.43     17.90 o
 -17   2  11      412.60      437.42     50.80 o
 -16   2  11       55.64        5.86     13.88 o
 -15   2  11      199.26      190.18     25.51 o
 -14   2  11     1557.44     1637.85     69.92 o
 -13   2  11     2126.19     2077.86     76.86 o
 -12   2  11       33.32       15.85     11.44 o
 -11   2  11     3075.41     2930.09     87.47 o
 -10   2  11     1583.38     1640.45     57.83 o
  -9   2  11     6795.43     6818.27    122.84 o
  -8   2  11     1624.54     1588.71     55.77 o
  -7   2  11      777.12      641.18     35.42 o
  -6   2  11      372.62      357.11     30.36 o
  -5   2  11      357.20      401.41     32.49 o
  -4   2  11      333.10      272.24     27.53 o
  -3   2  11      549.34      572.29     38.97 o
  -2   2  11     1587.48     1443.67     61.04 o
  -1   2  11      719.39      692.03     43.34 o
   0   2  11      313.25      279.85     29.00 o
   1   2  11     3059.33     3126.80     93.81 o
   2   2  11      846.70      881.05     44.74 o
   3   2  11    10643.25    11001.73    167.69 o
   4   2  11      884.25      890.39     53.14 o
   5   2  11     1030.50     1058.70     59.30 o
   6   2  11     1504.14     1568.12     88.43 o
   7   2  11      698.95      667.52     60.49 o
   8   2  11        2.05        5.31     21.85 o
   9   2  11      621.21      560.54     78.89 o
  10   2  11      533.13      444.13     72.87 o
  11   2  11      870.69      902.94    104.93 o
  14   2  11      410.31      270.99     76.47 o
  15   2  11      318.80      445.93     96.76 o
 -20   3  11       68.84       16.20     36.01 o
 -19   3  11      509.91      570.70     99.19 o
 -18   3  11      776.54      726.68    110.80 o
 -17   3  11      898.26     1082.38     74.65 o
 -16   3  11      190.98      230.01     65.50 o
 -15   3  11      823.39      858.57     49.14 o
 -14   3  11        0.23        8.79      9.36 o
 -13   3  11      197.97      228.58     25.15 o
 -12   3  11        2.60        5.50     13.32 o
 -11   3  11      543.58      541.88     36.56 o
 -10   3  11        1.16      -16.03     10.69 o
  -9   3  11     1232.60     1101.17     51.52 o
  -8   3  11      225.85      247.24     22.61 o
  -7   3  11     1899.79     1920.78     60.49 o
  -6   3  11      819.47      903.80     46.99 o
  -5   3  11     1345.45     1116.90     52.55 o
  -4   3  11      184.40      222.69     24.84 o
  -3   3  11      639.52      615.71     35.12 o
  -2   3  11      469.05      402.70     29.13 o
  -1   3  11        0.16       -5.47      9.42 o
   0   3  11      204.96      268.15     33.96 o
   1   3  11        6.60        5.72      9.53 o
   2   3  11      282.74      267.63     25.80 o
   3   3  11     4996.35     5020.12    124.07 o
   4   3  11     1200.42     1134.06     61.15 o
   5   3  11      947.90     1027.24     58.62 o
   6   3  11      198.15      258.25     55.79 o
   7   3  11     5881.69     6150.28    243.83 o
   8   3  11      200.07      224.02     51.33 o
   9   3  11      230.80      227.27     53.93 o
  10   3  11     2003.10     2029.48    152.98 o
  11   3  11      786.45      837.30    101.01 o
  12   3  11      165.24      137.71     55.52 o
  13   3  11        0.03        9.76     36.44 o
  14   3  11      148.02      140.56     65.24 o
 -20   4  11       64.71       28.61     40.06 o
 -19   4  11      251.71      266.28     72.64 o
 -18   4  11       26.74      -37.82     37.80 o
 -17   4  11       15.23      -55.60     41.60 o
 -16   4  11      913.31     1000.40     64.70 o
 -15   4  11       41.43       36.35     15.87 o
 -14   4  11       32.37       39.40     12.96 o
 -13   4  11      792.61      848.46     43.40 o
 -12   4  11      156.69      146.14     19.19 o
 -11   4  11        0.61        0.20      8.48 o
 -10   4  11     1328.33     1439.65     56.50 o
  -9   4  11      199.66      165.37     21.53 o
  -8   4  11        1.54        3.54     10.51 o
  -7   4  11     1027.73     1026.19     48.99 o
  -6   4  11      397.91      342.32     40.16 o
  -5   4  11     1431.82     1470.12     53.83 o
  -4   4  11     1133.82     1179.94     48.90 o
  -3   4  11      423.57      437.85     30.67 o
  -2   4  11      597.26      590.84     35.89 o
  -1   4  11     2618.34     2518.26     73.48 o
   0   4  11        8.73       14.33      9.71 o
   1   4  11      165.47      187.66     22.17 o
   2   4  11     2740.31     2574.66     88.90 o
   3   4  11      161.60      126.10     22.48 o
   4   4  11       29.36       10.90     22.61 o
   5   4  11     5031.17     4871.81    216.27 o
   6   4  11       15.69       40.27     27.86 o
   7   4  11        0.08        3.08     17.98 o
   8   4  11     2337.83     2439.23    157.58 o
   9   4  11      215.18      220.49     51.46 o
  10   4  11       40.79       75.39     36.62 o
  11   4  11       82.13       32.04     39.17 o
  12   4  11      182.35      169.58     39.66 o
  13   4  11       76.24       82.29     47.19 o
  14   4  11       10.70       51.44     46.48 o
 -19   5  11      169.28      252.30     72.23 o
 -18   5  11       20.82      -39.01     38.64 o
 -17   5  11      249.32      295.66     78.18 o
 -16   5  11        2.07      -60.58     41.41 o
 -15   5  11      123.93      133.23     51.99 o
 -14   5  11       14.65      -45.59     34.72 o
 -13   5  11       17.71       17.35     11.52 o
 -12   5  11      799.16      798.07     41.37 o
 -11   5  11        3.25      -14.72      9.81 o
 -10   5  11       90.30       59.62     12.58 o
  -9   5  11       57.85       87.71     14.95 o
  -8   5  11        1.83       -3.22      8.63 o
  -7   5  11      117.26      158.65     19.99 o
  -6   5  11      149.85      162.69     21.09 o
  -5   5  11       90.93       93.92     20.09 o
  -4   5  11        3.76       11.59     10.39 o
  -3   5  11     1368.62     1315.78     59.94 o
  -2   5  11      122.71      114.35     19.84 o
  -1   5  11       31.71        5.49      9.74 o
   0   5  11     1705.76     1656.86     76.17 o
   1   5  11     5581.80     5562.16    341.32 o
   2   5  11        7.99       24.64     18.14 o
   3   5  11     2571.04     2597.21    158.34 o
   4   5  11      905.12      781.83     88.77 o
   5   5  11     2396.84     2356.39    151.77 o
   6   5  11      146.85      131.34     41.38 o
   7   5  11      176.54      138.57     40.16 o
   8   5  11       24.30       19.75     25.84 o
   9   5  11        3.84      -10.07     17.99 o
  10   5  11        7.51       -6.93     19.27 o
  11   5  11      897.49      842.73     78.51 o
  12   5  11       16.07       38.11     22.64 o
  13   5  11      717.13      834.57    136.80 o
 -18   6  11        2.12      -20.25     42.73 o
 -17   6  11       80.34      -77.00     51.33 o
 -16   6  11      229.92      211.32     68.91 o
 -15   6  11      340.86      479.64     93.70 o
 -14   6  11      136.63      214.88     56.86 o
 -13   6  11      751.11     1151.59    140.37 o
 -12   6  11      151.32      217.01     65.72 o
 -11   6  11       60.35       32.46     31.95 o
 -10   6  11     1937.40     2133.01    124.03 o
  -9   6  11     1335.46     1477.11    121.38 o
  -8   6  11      188.95      150.42     24.87 o
  -7   6  11      375.09      308.41     35.85 o
  -6   6  11       17.97       -3.51     14.38 o
  -5   6  11      144.00      110.74     23.87 o
  -4   6  11      349.26      268.85     54.59 o
  -3   6  11     2312.57     2414.13    105.15 o
  -2   6  11      744.77      870.11     64.98 o
  -1   6  11      220.36      271.00     37.82 o
   0   6  11      686.41      608.28     83.79 o
   1   6  11        0.56       -1.57     26.48 o
   2   6  11        5.21       20.80     21.70 o
   3   6  11      405.79      405.60     66.46 o
   4   6  11      104.29       80.05     35.12 o
   5   6  11        3.11       34.75     26.76 o
   6   6  11       22.29       27.38     19.99 o
   7   6  11      501.93      437.02     53.45 o
   8   6  11      417.34      481.13     56.02 o
   9   6  11      247.23      243.57     42.49 o
  10   6  11       77.83       65.84     39.71 o
  11   6  11       29.14       -8.74     20.79 o
  12   6  11       47.50      101.44     58.76 o
 -16   7  11       61.03       87.56     50.60 o
 -15   7  11      321.24      366.51     91.12 o
 -14   7  11       36.70       82.14     48.49 o
 -13   7  11      342.76      499.85     97.14 o
 -12   7  11      332.60      419.64     88.37 o
 -11   7  11       43.15       46.14     35.67 o
 -10   7  11      487.14      465.53     86.19 o
  -9   7  11      238.60      233.30     27.40 o
  -8   7  11       74.46       32.71     35.60 o
  -7   7  11      105.53      129.73     33.70 o
  -6   7  11      357.63      354.88     39.77 o
  -5   7  11      477.86      397.04     44.00 o
  -4   7  11       59.24       45.69     17.98 o
  -3   7  11      707.17      631.24     56.38 o
  -2   7  11      380.68      414.60     47.34 o
  -1   7  11      696.21      474.27     76.36 o
   0   7  11      613.03      665.74     88.76 o
   1   7  11       29.49       27.26     25.93 o
   2   7  11      216.70      174.90     35.25 o
   3   7  11       84.73       59.37     24.32 o
   4   7  11      131.34      143.25     33.17 o
   5   7  11      768.76      728.19     86.24 o
   6   7  11        2.12      -16.36     67.56 o
   7   7  11      508.95      570.10     61.76 o
   8   7  11       28.15       35.28     22.88 o
   9   7  11       18.23       23.47     25.20 o
  10   7  11     1010.36     1264.34    158.56 o
 -15   8  11        7.17      -31.86     35.96 o
 -14   8  11       23.32        7.29     39.96 o
 -13   8  11      405.59      473.43     99.05 o
 -12   8  11      234.99      375.79     87.08 o
 -11   8  11      192.28      123.54     51.65 o
 -10   8  11       20.38       14.51     39.04 o
  -9   8  11       11.03      -18.15     31.67 o
  -8   8  11       14.25       -6.18     28.84 o
  -7   8  11       55.95       36.88     16.64 o
  -6   8  11      212.30       90.03    167.52 o
  -5   8  11      106.10       31.26     29.55 o
  -4   8  11      237.52      276.05     64.95 o
  -3   8  11        0.05        7.36     16.62 o
  -2   8  11       83.56       43.90     39.46 o
  -1   8  11      147.62      210.76     36.33 o
   0   8  11      124.58       97.62     34.93 o
   1   8  11        9.50       -9.24     47.72 o
   2   8  11       88.86       90.03     25.82 o
   3   8  11       96.92       56.37     24.27 o
   4   8  11       33.20       46.00     20.26 o
   5   8  11     1040.62     1162.02     86.62 o
   6   8  11      527.15      695.07     68.35 o
   7   8  11       39.12       57.91     46.58 o
   8   8  11     1133.93     1074.42    148.13 o
   9   8  11       46.41       87.76     51.82 o
 -12   9  11      384.83      422.30     95.53 o
 -11   9  11      175.89      176.14     62.66 o
 -10   9  11       16.61       13.74     33.32 o
  -9   9  11       11.40       32.41     35.18 o
  -8   9  11      281.75      216.97     64.78 o
  -7   9  11        7.92       14.17     29.97 o
  -6   9  11       38.97        7.43     27.11 o
  -5   9  11       78.95       66.38     34.94 o
  -4   9  11       57.48       22.79     17.11 o
  -3   9  11       78.89      130.81     29.14 o
  -2   9  11        3.94       13.35     25.28 o
  -1   9  11       92.55       67.77     23.86 o
   0   9  11     1709.27     2009.41    112.17 o
   1   9  11        7.35       -0.59     45.78 o
   2   9  11       27.30       14.25     20.41 o
   3   9  11      149.53      167.39    107.72 o
   4   9  11      205.92      239.69     41.44 o
   5   9  11      249.48      153.88     57.32 o
   6   9  11       53.38       11.82     36.45 o
  -8  10  11      395.00      419.40     88.33 o
  -7  10  11        1.22      -12.42     32.91 o
  -6  10  11      133.42      159.81     58.52 o
  -5  10  11      387.29      622.95    102.45 o
  -4  10  11       32.17       67.59     41.59 o
  -3  10  11      680.22      704.43    105.74 o
  -2  10  11       26.93      -11.79     31.36 o
  -1  10  11      104.24      165.90     44.99 o
   0  10  11      426.60      506.28     59.26 o
   1  10  11       15.81       93.83     31.03 o
   2  10  11      263.10      317.74     47.60 o
 -21   0  12        3.13      -32.84     31.29 o
 -20   0  12      100.42       49.35     31.91 o
 -19   0  12      484.69      418.52     74.96 o
 -18   0  12      802.95      841.06    103.45 o
 -17   0  12      680.50      673.37     92.80 o
 -16   0  12      118.23      123.50     39.03 o
 -15   0  12     1588.87     1512.42    127.42 o
 -14   0  12     1021.26     1035.11    104.67 o
 -13   0  12      718.87      701.20     59.60 o
 -12   0  12     1236.37     1173.65     86.41 o
 -11   0  12       46.41       58.45     18.81 o
 -10   0  12      181.98      166.93     32.94 o
  -9   0  12      508.33      528.74     64.43 o
  -8   0  12      778.41      669.90     53.92 o
  -7   0  12     7782.00     7718.93    180.09 o
  -6   0  12     2653.34     2449.40    101.42 o
  -5   0  12     4254.06     4320.71    133.78 o
  -4   0  12     3008.63     3005.91    111.59 o
  -3   0  12      175.48      183.82     30.11 o
  -2   0  12     3507.02     3151.61    164.41 o
  -1   0  12      955.42     1065.35     97.59 o
   0   0  12      136.39      145.42     40.55 o
   1   0  12      108.40       81.87     30.04 o
   2   0  12      679.27      726.18     59.17 o
   3   0  12     2963.39     3229.66    173.21 o
   4   0  12     1788.71     1596.60    126.73 o
   5   0  12     2295.86     2450.75    157.53 o
   6   0  12      216.65      203.25     49.14 o
   7   0  12     2665.68     2870.10    178.91 o
   8   0  12     3700.24     3381.53    199.57 o
   9   0  12      376.62      364.82     71.63 o
  10   0  12     3521.49     3886.96    221.23 o
 -21   1  12        3.40      -34.81     23.21 o
 -20   1  12      167.70      221.82     49.83 o
 -19   1  12      129.95      149.15     34.68 o
 -18   1  12        9.33       28.78     19.35 o
 -17   1  12       39.44       10.82     19.40 o
 -16   1  12      266.49      261.45     39.99 o
 -15   1  12      865.98      890.47     55.74 o
 -14   1  12      538.42      527.05     42.62 o
 -13   1  12     1011.18     1013.28     57.25 o
 -12   1  12       59.45       45.56     17.01 o
 -11   1  12      435.72      413.56     31.67 o
 -10   1  12     2482.88     2465.01     73.82 o
  -9   1  12     1084.42     1026.12     47.78 o
  -8   1  12       55.00       10.38      9.69 o
  -7   1  12     2521.96     2350.42     70.16 o
  -6   1  12      350.75      319.29     26.95 o
  -5   1  12      820.49      947.51     44.91 o
  -4   1  12     2109.43     2009.52     73.95 o
  -3   1  12      161.38      138.48     21.55 o
  -2   1  12       90.96      124.72     20.33 o
  -1   1  12      181.16      225.22     26.13 o
   0   1  12       46.89       56.03     15.21 o
   1   1  12        0.65       17.34     10.69 o
   2   1  12     1295.62     1192.12     53.54 o
   3   1  12      299.43      241.25     42.59 o
   4   1  12      728.53      709.02     60.76 o
   5   1  12      676.56      774.28     76.62 o
   6   1  12      126.75      116.39     27.22 o
   7   1  12      120.54      118.35     57.61 o
   8   1  12      492.92      425.17     51.42 o
   9   1  12      260.44      304.07     45.09 o
  10   1  12      442.83      469.56     79.43 o
 -21   2  12       49.65       79.62     48.50 o
 -20   2  12      144.18      224.96     65.94 o
 -19   2  12        1.36       35.80     20.90 o
 -18   2  12       17.25       24.12     19.38 o
 -17   2  12       35.29       17.57     18.87 o
 -16   2  12       38.57       52.27     15.71 o
 -15   2  12      339.16      301.97     32.91 o
 -14   2  12      159.85      148.59     23.68 o
 -13   2  12      735.09      675.39     45.81 o
 -12   2  12      960.61      971.56     54.02 o
 -11   2  12     3263.81     3347.43     97.25 o
 -10   2  12      139.37      121.93     19.86 o
  -9   2  12     1450.64     1440.60     55.75 o
  -8   2  12      167.24      133.78     18.39 o
  -7   2  12      221.15      211.88     22.24 o
  -6   2  12      360.64      334.33     27.28 o
  -5   2  12      261.75      316.28     34.68 o
  -4   2  12     1002.17     1040.70     53.86 o
  -3   2  12     1494.04     1550.74     66.15 o
  -2   2  12      215.18      225.05     26.46 o
  -1   2  12      433.40      317.77     27.44 o
   0   2  12       33.05       19.89     10.37 o
   1   2  12       18.63        1.34     10.73 o
   2   2  12       53.71       35.05     15.26 o
   3   2  12      102.69       84.26     27.36 o
   4   2  12      319.74      385.06     46.22 o
   5   2  12       20.63       17.10     21.74 o
   6   2  12      968.48     1009.26    101.73 o
   7   2  12      122.38      116.90     30.19 o
   8   2  12      562.59      608.00     85.03 o
   9   2  12     1877.25     1854.95    147.65 o
  10   2  12        7.84       13.97     25.01 o
  11   2  12        1.56        1.08     28.02 o
  14   2  12       71.66       64.79     47.28 o
 -20   3  12       78.15       33.53     32.63 o
 -19   3  12       11.89        6.26     41.52 o
 -18   3  12      158.04      143.96     53.03 o
 -17   3  12      515.26      595.28     57.43 o
 -16   3  12      253.18      314.95     41.91 o
 -15   3  12     1072.90     1211.04     60.66 o
 -14   3  12      434.26      477.77     43.21 o
 -13   3  12      305.27      298.10     29.80 o
 -12   3  12      998.68      969.27     51.57 o
 -11   3  12      332.00      340.62     31.10 o
 -10   3  12      418.95      433.59     34.76 o
  -9   3  12        0.20       -8.87     12.18 o
  -8   3  12       76.41       82.94     16.98 o
  -7   3  12     1890.83     2034.06     93.37 o
  -6   3  12      157.07      216.65     22.90 o
  -5   3  12     2375.99     2234.11     68.99 o
  -4   3  12     2079.59     2180.20     68.45 o
  -3   3  12      520.70      507.26     33.86 o
  -2   3  12     1149.83     1022.94     47.98 o
  -1   3  12       19.88       17.30     10.69 o
   0   3  12       22.08       18.05     11.69 o
   1   3  12      103.94      109.03     18.80 o
   2   3  12      716.83      690.24     48.69 o
   3   3  12      640.60      633.89     57.57 o
   4   3  12       90.63       72.74     23.61 o
   5   3  12       41.51       46.89     22.74 o
   6   3  12      154.29      135.11     33.67 o
   7   3  12      138.86       92.51     34.49 o
   8   3  12      298.21      294.33     60.15 o
   9   3  12      165.01      131.33     49.05 o
  10   3  12       45.17       29.91     28.41 o
  11   3  12      602.40      631.26     89.64 o
  12   3  12        0.13      -34.33     30.64 o
  13   3  12      209.56      168.02     65.72 o
  14   3  12        1.52       25.62     44.49 o
 -20   4  12       26.07       37.03     38.04 o
 -19   4  12       78.91       33.62     30.50 o
 -18   4  12       78.88       -8.97     29.59 o
 -17   4  12       22.43      -30.60     33.50 o
 -16   4  12      165.12      223.17     62.78 o
 -15   4  12      271.53      303.08     37.71 o
 -14   4  12      308.03      401.99     42.74 o
 -13   4  12       46.25       41.94     11.77 o
 -12   4  12       21.33       30.67     11.16 o
 -11   4  12      390.28      430.88     35.23 o
 -10   4  12      465.68      437.77     33.56 o
  -9   4  12      637.48      544.33     37.70 o
  -8   4  12       49.46       49.36     14.59 o
  -7   4  12     1427.18     1506.06     66.89 o
  -6   4  12      463.87      432.86     34.34 o
  -5   4  12       84.34       47.38     13.87 o
  -4   4  12      970.46      968.17     52.42 o
  -3   4  12      146.40      137.46     22.35 o
  -2   4  12       91.38       95.51     18.75 o
  -1   4  12       29.80       16.04     13.94 o
   0   4  12       53.63       55.41     14.83 o
   1   4  12        2.41      -17.02     26.84 o
   2   4  12     1500.66     1473.56    108.79 o
   3   4  12     1237.66     1395.98    190.77 o
   4   4  12        3.03       20.29     26.54 o
   5   4  12      379.63      341.95     64.12 o
   6   4  12      201.73      367.26     64.90 o
   7   4  12      196.17      204.41     49.85 o
   8   4  12        0.80       18.58     26.64 o
   9   4  12      628.18      623.51     86.64 o
  10   4  12      571.03      587.41     87.06 o
  11   4  12      637.93      676.00     72.59 o
  12   4  12        1.33       -6.08     25.52 o
  13   4  12      523.89      530.64    108.31 o
 -19   5  12        6.61      -11.90     30.51 o
 -18   5  12       91.86       72.21     48.16 o
 -17   5  12        4.95        2.95     41.25 o
 -16   5  12        3.33       39.65     36.85 o
 -15   5  12       33.04       34.84     30.24 o
 -14   5  12      644.97      594.68    100.48 o
 -13   5  12       14.16       36.28     37.15 o
 -12   5  12      144.49      146.32     18.12 o
 -11   5  12     1597.41     1699.02     97.99 o
 -10   5  12       70.09       91.47     18.00 o
  -9   5  12     1048.07     1118.42     51.36 o
  -8   5  12     1255.80     1384.65     58.17 o
  -7   5  12       57.28       54.53     21.51 o
  -6   5  12     2039.40     2061.95     75.14 o
  -5   5  12      217.82      278.85     35.51 o
  -4   5  12       14.84       -2.29     10.42 o
  -3   5  12       90.71       53.52     15.67 o
  -2   5  12      414.45      387.60     35.59 o
  -1   5  12        0.08        9.15     13.39 o
   0   5  12       53.39       68.82     23.79 o
   1   5  12     2633.18     2577.31    164.88 o
   2   5  12     3026.82     2689.91    166.62 o
   3   5  12      166.88      217.04     50.89 o
   4   5  12     1683.19     1800.63    139.78 o
   5   5  12      324.70      274.07     58.11 o
   6   5  12       26.01       18.51     24.70 o
   7   5  12      146.30      129.15     40.58 o
   8   5  12      175.53      144.48     45.83 o
   9   5  12        0.45        3.32     21.40 o
  10   5  12        1.02       10.15     31.42 o
  11   5  12      128.71      171.38     39.87 o
  12   5  12      461.99      436.02     60.38 o
 -18   6  12        0.54      -27.68     39.86 o
 -17   6  12      255.31      397.87     90.52 o
 -16   6  12       58.10      167.84     60.79 o
 -15   6  12      226.12      329.02     82.44 o
 -14   6  12        3.22       38.04     34.22 o
 -13   6  12      230.48      178.17     59.04 o
 -12   6  12      613.25      626.47    101.80 o
 -11   6  12       14.73       43.54     21.30 o
 -10   6  12     1073.87     1149.82     61.78 o
  -9   6  12      210.32      271.72     35.81 o
  -8   6  12      643.83      730.59     44.22 o
  -7   6  12     1601.09     1516.70     61.67 o
  -6   6  12     1562.67     1662.32     66.35 o
  -5   6  12       52.40       33.62     12.40 o
  -4   6  12      309.01      275.18     38.91 o
  -3   6  12     1269.72     1279.44     80.02 o
  -2   6  12      441.54      418.35     48.34 o
  -1   6  12      110.37      141.89     45.56 o
   0   6  12       41.08      124.48     45.02 o
   1   6  12      737.39      843.85     98.14 o
   2   6  12       22.89       34.68     31.13 o
   3   6  12      472.72      427.34     70.30 o
   4   6  12      288.74      294.25     60.66 o
   5   6  12     1543.62     1488.41    128.36 o
   6   6  12      764.65      743.87     90.46 o
   7   6  12      118.41       92.45     30.25 o
   8   6  12       80.73       80.39     29.76 o
   9   6  12      781.32      823.62     90.76 o
  10   6  12      380.17      386.20     55.97 o
  11   6  12        7.48      -19.80     34.17 o
 -16   7  12      591.45      793.99    131.53 o
 -15   7  12      396.71      527.78    105.20 o
 -14   7  12      127.75      152.21     57.68 o
 -13   7  12      112.17       78.70     49.29 o
 -12   7  12      174.72      309.37     80.65 o
 -11   7  12        0.51       -2.47     35.56 o
 -10   7  12       42.35       47.09     34.29 o
  -9   7  12       77.92      116.08     47.87 o
  -8   7  12     1034.09      977.96    121.61 o
  -7   7  12        9.88       51.94     40.06 o
  -6   7  12       51.44       11.72     18.57 o
  -5   7  12       73.62       90.73     24.25 o
  -4   7  12       98.55      111.48     36.05 o
  -3   7  12      308.73      282.12     43.30 o
  -2   7  12      339.04      288.11     63.80 o
  -1   7  12      220.90      176.11     50.80 o
   0   7  12      234.42      299.40     62.74 o
   1   7  12      273.46      170.15     50.51 o
   2   7  12      120.89      144.24     46.81 o
   3   7  12       49.34       22.07     18.34 o
   4   7  12      117.84       62.73     25.24 o
   5   7  12      568.00      616.40     66.24 o
   6   7  12       51.16       82.94     28.28 o
   7   7  12      437.78      497.14     59.51 o
   8   7  12      146.16      140.78     43.49 o
   9   7  12       32.16       69.97     30.48 o
  10   7  12      465.61      407.35     98.72 o
 -14   8  12      101.07      193.82     67.71 o
 -13   8  12      773.25     1305.12    159.13 o
 -12   8  12       33.86       95.33     50.01 o
 -11   8  12      150.75       50.48     41.27 o
 -10   8  12      176.88      141.88     57.31 o
  -9   8  12      737.13      781.89    114.47 o
  -8   8  12       30.41       52.01     40.71 o
  -7   8  12      374.06      449.87     85.74 o
  -6   8  12      175.56      181.70     54.78 o
  -5   8  12       11.58       20.28     28.36 o
  -4   8  12      146.36      126.27     30.69 o
  -3   8  12      606.13      595.26     59.79 o
  -2   8  12      261.11      280.89     42.74 o
  -1   8  12     1057.42     1124.13     84.65 o
   0   8  12      670.10      748.19     69.99 o
   1   8  12        3.36        8.73     19.29 o
   2   8  12      292.07      290.47     45.89 o
   3   8  12       60.81       56.16     25.50 o
   4   8  12      546.72      711.79     71.25 o
   5   8  12      101.59       92.59     30.75 o
   6   8  12      655.19      628.91     68.58 o
   7   8  12      489.52      526.19    106.43 o
   8   8  12      190.12       88.47     59.15 o
 -12   9  12       26.81      -45.37     40.66 o
 -11   9  12      413.54      531.13    104.42 o
 -10   9  12       52.18       90.77     48.07 o
  -9   9  12      179.34      285.49     78.19 o
  -8   9  12      159.88      110.80     49.50 o
  -7   9  12       89.51       65.04     37.24 o
  -6   9  12      222.94      276.84     69.92 o
  -5   9  12        3.45       53.89     44.13 o
  -4   9  12        0.86      -23.85     21.28 o
  -3   9  12       11.58       -9.75     42.34 o
  -2   9  12      340.20      302.73     47.00 o
  -1   9  12      478.30      507.21     66.21 o
   0   9  12       16.31       52.23     24.53 o
   1   9  12       64.80       88.13     57.31 o
   2   9  12        1.76      -21.59     38.26 o
   3   9  12      132.78      170.53     40.93 o
   4   9  12        0.03       55.10     54.08 o
   5   9  12        4.87       26.71     33.65 o
  -7  10  12        0.32      -26.72     35.22 o
  -6  10  12        0.37      -33.61     37.37 o
  -5  10  12      237.28      320.71     77.62 o
  -4  10  12       27.79      -47.09     39.08 o
  -3  10  12      347.56      296.91     71.59 o
  -2  10  12      260.65      228.80     64.86 o
  -1  10  12       22.69       77.40     41.86 o
   0  10  12       20.21       39.55     22.83 o
 -21   1  13       14.02       15.15     25.41 o
 -20   1  13       27.73       11.58     94.50 o
 -19   1  13       38.42      -11.15     17.95 o
 -18   1  13       64.72       65.57     22.95 o
 -17   1  13       60.41       78.20     25.93 o
 -16   1  13       59.23       33.85     19.03 o
 -15   1  13      287.62      370.71     51.05 o
 -14   1  13      126.38      137.53     23.03 o
 -13   1  13        4.17      -22.12     14.75 o
 -12   1  13      249.13      250.15     30.19 o
 -11   1  13       65.10       40.33     13.95 o
 -10   1  13     1656.83     1652.55     72.51 o
  -9   1  13      950.61     1050.13     50.46 o
  -8   1  13      250.23      255.02     25.64 o
  -7   1  13       10.45       17.75      9.64 o
  -6   1  13      154.11      127.66     18.50 o
  -5   1  13     1064.79      938.08     46.66 o
  -4   1  13     1833.27     1972.77     67.67 o
  -3   1  13     5164.84     4977.09    107.33 o
  -2   1  13      753.13      691.22     47.28 o
  -1   1  13     1589.57     1581.79     76.59 o
   0   1  13     3899.56     3890.80     97.46 o
   1   1  13      129.06       97.31     25.16 o
   2   1  13     5402.38     5384.40    166.58 o
   3   1  13      105.77      143.27     30.49 o
   4   1  13      415.58      401.85     49.18 o
   5   1  13       72.65      100.66     27.63 o
   6   1  13      319.01      363.72     47.53 o
   7   1  13      972.66      997.54     79.69 o
   8   1  13      141.43      120.42     31.53 o
   9   1  13     1287.20     1249.89     92.35 o
  10   1  13       33.30       53.43     38.47 o
  11   1  13      250.35      193.39     59.43 o
 -20   2  13      408.32      559.74     99.37 o
 -19   2  13      165.55      223.29     40.19 o
 -18   2  13      833.39      928.21     77.22 o
 -17   2  13       91.78       87.23     42.63 o
 -16   2  13        0.10      -20.88     20.08 o
 -15   2  13     1076.03     1058.27     60.47 o
 -14   2  13      334.73      327.77     34.38 o
 -13   2  13     1842.06     1898.08     99.18 o
 -12   2  13       34.11       57.61     15.87 o
 -11   2  13       38.49       19.25     14.83 o
 -10   2  13       42.14       33.87     13.93 o
  -9   2  13      825.50      787.24     49.09 o
  -8   2  13     3249.72     3255.85     97.70 o
  -7   2  13     2605.21     2761.06     90.02 o
  -6   2  13     1277.47     1329.70     55.38 o
  -5   2  13      829.19      822.78     46.27 o
  -4   2  13      732.18      825.90     44.02 o
  -3   2  13      280.54      233.88     24.24 o
  -2   2  13       96.58       76.16     14.62 o
  -1   2  13      586.46      540.44     36.86 o
   0   2  13      753.64      725.53     49.35 o
   1   2  13      151.97      151.70     29.99 o
   2   2  13      234.24      251.03     38.44 o
   3   2  13        6.47      -11.05     41.54 o
   4   2  13     1298.72     1358.34     86.76 o
   5   2  13     1398.78     1432.96     91.10 o
   6   2  13      981.61     1010.22     77.88 o
   7   2  13      491.48      498.09     57.81 o
   8   2  13      562.97      590.10     86.53 o
   9   2  13       13.89       60.44     37.90 o
  10   2  13     3183.18     3215.87    204.06 o
  11   2  13       73.58       38.39     37.81 o
 -20   3  13       30.24       73.94     43.06 o
 -19   3  13       12.09       55.70     43.25 o
 -18   3  13        1.57       12.11     27.38 o
 -17   3  13      154.41      151.01     32.00 o
 -16   3  13        1.48        6.84     25.98 o
 -15   3  13     1125.95     1254.40     81.62 o
 -14   3  13     1016.41     1069.85     57.98 o
 -13   3  13      259.38      193.11     25.58 o
 -12   3  13      338.31      324.59     32.69 o
 -11   3  13     1526.49     1411.90     64.43 o
 -10   3  13        1.62      -18.82     15.06 o
  -9   3  13      122.16       66.40     15.86 o
  -8   3  13        2.77       -0.83      9.82 o
  -7   3  13      424.85      443.51     36.67 o
  -6   3  13       79.38       58.66     15.95 o
  -5   3  13       75.08       72.13     16.80 o
  -4   3  13     1549.88     1602.04     85.83 o
  -3   3  13     1330.20     1396.04     65.74 o
  -2   3  13       24.76       14.49     10.93 o
  -1   3  13      316.77      330.64     33.88 o
   0   3  13        6.68       14.03     17.55 o
   1   3  13     2381.66     2633.98    115.05 o
   2   3  13      166.86      135.50     28.84 o
   3   3  13      893.44      813.79     67.09 o
   4   3  13        0.04       10.03     29.25 o
   5   3  13      339.91      359.17     48.07 o
   6   3  13      164.42      108.09     29.01 o
   7   3  13      345.54      326.22     65.49 o
   8   3  13       26.70       -5.80     24.30 o
   9   3  13       19.96       17.05     32.33 o
  10   3  13     1080.48     1196.70    125.21 o
  11   3  13       63.88        0.38     28.78 o
  12   3  13       65.77       98.09     49.41 o
  13   3  13      218.67       80.75     54.93 o
 -19   4  13      228.76      249.27     72.40 o
 -18   4  13        5.56       44.38     52.64 o
 -17   4  13      632.26      785.99    115.36 o
 -16   4  13      289.10      381.85     82.55 o
 -15   4  13       29.60       25.82     17.71 o
 -14   4  13      685.90      760.84     60.21 o
 -13   4  13      352.50      361.67     31.95 o
 -12   4  13      156.43      111.06     19.66 o
 -11   4  13      434.28      391.65     33.71 o
 -10   4  13      652.34      631.05     43.80 o
  -9   4  13        2.07       -9.16     12.47 o
  -8   4  13      210.73      225.68     33.98 o
  -7   4  13     1167.70     1173.02     67.94 o
  -6   4  13        5.80        2.77     11.22 o
  -5   4  13       19.59       -4.98     16.52 o
  -4   4  13      790.26      623.65     44.27 o
  -3   4  13      343.99      209.88     32.22 o
  -2   4  13     1853.28     2034.50     81.28 o
  -1   4  13     1007.42      997.33     71.98 o
   0   4  13      251.94      286.43     39.72 o
   1   4  13     1560.51     1465.14     88.07 o
   2   4  13      440.56      438.26     50.72 o
   3   4  13      449.94      552.21     56.25 o
   4   4  13      289.90      303.31     43.99 o
   5   4  13       81.40       26.72     27.15 o
   6   4  13     1263.89     1306.76    122.00 o
   7   4  13        7.10       28.99     27.91 o
   8   4  13      350.93      305.29     65.23 o
   9   4  13     1453.71     1752.49    147.34 o
  10   4  13      415.21      320.78     65.82 o
  11   4  13      177.87      135.48     46.32 o
  12   4  13      222.71      248.91     97.19 o
 -18   5  13      110.13      177.71     66.91 o
 -17   5  13       79.14       83.57     44.22 o
 -16   5  13      650.84      770.82    118.63 o
 -15   5  13       45.85      120.82     50.87 o
 -14   5  13      289.05      305.68     74.68 o
 -13   5  13      242.35      258.71     33.32 o
 -12   5  13        0.11        9.37     12.55 o
 -11   5  13       48.60       41.04     17.42 o
 -10   5  13     1657.54     1844.20    113.07 o
  -9   5  13      143.69       93.70     21.11 o
  -8   5  13      566.79      574.47     46.14 o
  -7   5  13        3.48        6.68     10.05 o
  -6   5  13     1780.12     1758.80     71.80 o
  -5   5  13      658.80      679.41     46.03 o
  -4   5  13      478.36      491.07     46.01 o
  -3   5  13     1210.62     1248.63     63.99 o
  -2   5  13      606.40      569.93     44.63 o
  -1   5  13      278.62      320.23     42.33 o
   0   5  13     1175.39     1022.75    106.76 o
   1   5  13      104.49      161.09     32.40 o
   2   5  13      229.06      110.30     39.74 o
   3   5  13      681.49      694.64     90.72 o
   4   5  13       31.28        8.01     22.15 o
   5   5  13       28.37       47.50     29.84 o
   6   5  13       59.18       80.39     39.38 o
   7   5  13      297.54      271.60     59.90 o
   8   5  13        0.06       -9.51     27.94 o
   9   5  13        2.35       13.72     25.93 o
  10   5  13      348.94      343.85     52.91 o
  11   5  13      134.94      121.33     36.50 o
 -17   6  13       74.60       89.37     50.62 o
 -16   6  13       73.03      166.28     61.03 o
 -15   6  13      127.40       48.82     45.94 o
 -14   6  13      133.03      139.52     52.71 o
 -13   6  13       60.33       84.31     42.51 o
 -12   6  13      334.57      388.46     83.50 o
 -11   6  13      641.99      702.84     52.04 o
 -10   6  13      392.40      463.90     54.38 o
  -9   6  13        2.81       21.24     15.60 o
  -8   6  13      334.02      303.15     29.77 o
  -7   6  13     1455.49     1616.73     67.76 o
  -6   6  13        8.61        1.52     11.37 o
  -5   6  13      310.18      308.49     32.41 o
  -4   6  13       58.94       44.26     20.71 o
  -3   6  13      284.27      321.22     38.05 o
  -2   6  13      201.83      244.81     58.88 o
  -1   6  13      319.54      292.76     62.40 o
   0   6  13        1.89        7.76     24.45 o
   1   6  13      189.37      287.65     62.48 o
   2   6  13      646.82      649.47     90.00 o
   3   6  13      253.77      181.34     50.53 o
   4   6  13      630.12      581.45     84.63 o
   5   6  13      194.26      227.73     57.83 o
   6   6  13      296.04      222.76     57.58 o
   7   6  13       10.85      -23.70     22.36 o
   8   6  13        5.16       -2.83     73.44 o
   9   6  13      394.85      527.05     69.52 o
  10   6  13       85.21       43.03     32.93 o
 -16   7  13       27.77       98.31     62.45 o
 -15   7  13      360.11      521.29    105.73 o
 -14   7  13      119.20      116.00     54.61 o
 -13   7  13      179.09      283.63     75.35 o
 -12   7  13        0.11       41.48     41.22 o
 -11   7  13      902.04     1000.94    130.59 o
 -10   7  13      205.59      133.21     53.03 o
  -9   7  13      131.74      181.26     59.12 o
  -8   7  13      204.36      224.32     62.33 o
  -7   7  13       98.16       56.25     37.22 o
  -6   7  13        1.67        0.41     37.29 o
  -5   7  13      131.52      137.81     35.03 o
  -4   7  13      367.24      375.62     47.35 o
  -3   7  13      615.06      714.18    100.06 o
  -2   7  13     2781.83     2865.59    193.19 o
  -1   7  13       32.53        0.86     22.94 o
   0   7  13      131.18       80.13     36.09 o
   1   7  13     2435.88     2656.73    181.26 o
   2   7  13      367.88      369.08     68.88 o
   3   7  13      182.83      117.59     45.96 o
   4   7  13      118.53      131.71     33.84 o
   5   7  13      533.24      696.25     71.07 o
   6   7  13      217.08      188.81     41.37 o
   7   7  13        6.19      -32.75     23.69 o
   8   7  13      267.64      215.77     45.19 o
   9   7  13      381.52      449.54    104.68 o
 -14   8  13       33.22       -7.54     35.01 o
 -13   8  13        6.28      -72.65     48.44 o
 -12   8  13       13.43       79.30     48.54 o
 -11   8  13        3.51       21.56     31.84 o
 -10   8  13      344.71      268.67     74.62 o
  -9   8  13      109.75      140.73     54.08 o
  -8   8  13        8.36       17.98     32.12 o
  -7   8  13      413.21      461.58     88.71 o
  -6   8  13        5.25       24.61     34.59 o
  -5   8  13      147.16      183.14     36.45 o
  -4   8  13      661.14      713.55     65.71 o
  -3   8  13        0.02       41.71     23.28 o
  -2   8  13      690.15      705.62     67.76 o
  -1   8  13      410.63      338.95     49.15 o
   0   8  13        1.93       12.65     27.30 o
   1   8  13      164.14      222.04     40.44 o
   2   8  13      133.35      189.53     61.43 o
   3   8  13       15.22       14.21     86.76 o
   4   8  13       61.78       38.58     28.04 o
   5   8  13      151.90       81.56     30.09 o
   6   8  13      209.68      236.29     48.56 o
 -11   9  13        2.82       -5.37     32.09 o
 -10   9  13      135.64      142.37     60.74 o
  -9   9  13      317.12      365.65     89.09 o
  -8   9  13       70.95       17.58     32.43 o
  -7   9  13       77.79       68.62     44.28 o
  -6   9  13      609.06      726.90    110.79 o
  -5   9  13      290.59      271.29     71.74 o
  -4   9  13      711.46      857.37    118.01 o
  -3   9  13        5.84      -25.60     20.24 o
  -2   9  13       72.96       70.32     26.90 o
  -1   9  13      302.91      267.58     46.45 o
   0   9  13       77.04       40.41     25.75 o
   1   9  13       89.12       79.85     44.28 o
   2   9  13       86.72       94.87     30.67 o
   3   9  13      314.98      469.53     60.96 o
   4   9  13       20.40       37.86     25.39 o
 -20   0  14      157.77      113.20     49.52 o
 -19   0  14        7.44      -25.83     29.09 o
 -18   0  14        0.08      -44.36     29.58 o
 -17   0  14      380.28      418.35     75.88 o
 -16   0  14     1675.55     1663.61    143.74 o
 -15   0  14        6.28       27.44     35.00 o
 -14   0  14     1701.31     1818.58    144.57 o
 -13   0  14      912.16      849.43     98.64 o
 -12   0  14      467.99      416.11     69.86 o
 -11   0  14     4484.05     4630.11    222.34 o
 -10   0  14     6283.73     6237.10    251.77 o
  -9   0  14        2.70      -17.78     17.65 o
  -8   0  14     4436.62     4248.38    145.59 o
  -7   0  14      422.28      476.64     49.50 o
  -6   0  14     4418.21     4368.47    146.45 o
  -5   0  14     1637.21     1667.82     90.82 o
  -4   0  14     2207.70     2254.63    188.11 o
  -3   0  14      121.16      137.95     28.92 o
  -2   0  14     1941.64     1696.36    130.79 o
  -1   0  14       60.32       39.08     24.50 o
   0   0  14     3298.95     3494.53    188.73 o
   1   0  14     2340.13     2466.95    162.34 o
   2   0  14      289.83      195.86     50.94 o
   3   0  14      314.66      307.44     62.64 o
   4   0  14     1502.80     1333.78    124.18 o
   5   0  14       64.39       98.26     41.09 o
   6   0  14      226.01      238.80     60.39 o
   7   0  14        6.01       47.56     35.85 o
   8   0  14       18.04       11.50     25.51 o
   9   0  14        9.12       19.11     30.92 o
  10   0  14       33.76      -38.43     35.45 o
 -20   1  14      494.09      548.45     80.21 o
 -19   1  14      541.11      702.10     94.04 o
 -18   1  14      128.04       98.86     31.27 o
 -17   1  14       25.73       48.14     25.45 o
 -16   1  14      428.21      474.05     56.06 o
 -15   1  14      132.69      139.00     31.19 o
 -14   1  14      478.47      618.18     60.69 o
 -13   1  14      105.45       62.27     24.93 o
 -12   1  14      635.98      653.28     48.71 o
 -11   1  14       31.97        2.44     16.10 o
 -10   1  14     1612.50     1543.43     72.35 o
  -9   1  14     1401.17     1390.98     67.98 o
  -8   1  14     1027.78     1051.68     58.71 o
  -7   1  14     2138.80     2050.79     81.37 o
  -6   1  14     3346.56     3284.24    102.72 o
  -5   1  14      346.51      363.63     43.59 o
  -4   1  14     5998.20     5574.68    134.27 o
  -3   1  14     1445.14     1353.58     66.79 o
  -2   1  14      319.95      296.28     40.20 o
  -1   1  14        3.38        2.43     16.61 o
   0   1  14      547.38      634.46     58.48 o
   1   1  14        1.72       14.89     25.02 o
   2   1  14      135.16      101.90     29.55 o
   3   1  14      152.50      164.52     34.96 o
   4   1  14     3648.39     3635.33    327.87 o
   5   1  14        4.50       -1.09     20.79 o
   6   1  14       12.14       34.46     20.25 o
   7   1  14       49.39       44.53     42.19 o
   8   1  14     1270.12     1275.93     93.41 o
   9   1  14      991.37      988.17     84.56 o
  10   1  14        2.13      -42.82     33.20 o
  11   1  14       49.66       35.31     37.24 o
 -20   2  14       93.40       54.69     37.72 o
 -19   2  14        4.92        4.58     43.49 o
 -18   2  14        0.27       -1.46     19.62 o
 -17   2  14        5.42      -16.28     18.99 o
 -16   2  14      147.49      174.83     36.53 o
 -15   2  14      566.29      467.38     97.50 o
 -14   2  14      214.66      203.15     38.51 o
 -13   2  14      141.57      111.63     27.91 o
 -12   2  14     1337.42     1277.60     66.25 o
 -11   2  14      344.87      326.21     44.52 o
 -10   2  14       11.27       12.55     12.67 o
  -9   2  14       72.37       57.25     16.63 o
  -8   2  14      215.73      198.51     26.98 o
  -7   2  14     2724.04     2598.54     90.96 o
  -6   2  14      131.78      141.02     22.85 o
  -5   2  14      340.73      395.42     36.84 o
  -4   2  14     1662.95     1653.49     78.86 o
  -3   2  14      172.65      171.82     25.56 o
  -2   2  14        9.56       14.60     23.32 o
  -1   2  14       95.41       83.19     23.03 o
   0   2  14      216.00      185.86     33.07 o
   1   2  14       68.62       42.74     19.57 o
   2   2  14        7.24        1.93     20.26 o
   3   2  14       13.95       17.50     18.29 o
   4   2  14        3.50       11.87     18.80 o
   5   2  14      332.41      374.95     69.35 o
   6   2  14        7.74        0.95     31.28 o
   7   2  14      522.28      467.03     57.08 o
   8   2  14        1.91       12.17     19.34 o
   9   2  14       50.34       40.86     36.06 o
  10   2  14       27.35      -60.98     40.65 o
  11   2  14      122.51      103.60     45.90 o
 -20   3  14      112.91      121.22     55.91 o
 -19   3  14      494.25      509.56     99.64 o
 -18   3  14       33.02       46.54     37.25 o
 -17   3  14        2.01      -31.75     21.62 o
 -16   3  14      825.11      818.53     76.10 o
 -15   3  14       48.45       35.91     21.15 o
 -14   3  14       64.50       75.56     18.51 o
 -13   3  14       11.74       14.00     12.93 o
 -12   3  14        2.72        7.16     15.48 o
 -11   3  14       17.73        2.04     17.96 o
 -10   3  14        1.98       -9.72     12.10 o
  -9   3  14      362.67      284.98     30.73 o
  -8   3  14     1596.48     1767.38     98.04 o
  -7   3  14       24.54       25.83     12.53 o
  -6   3  14       39.21       44.65     15.19 o
  -5   3  14       19.23        4.88     13.17 o
  -4   3  14        0.98       -5.61     14.19 o
  -3   3  14      425.84      412.69     38.28 o
  -2   3  14     1425.18     1385.46     84.02 o
  -1   3  14     2951.49     3020.28    126.03 o
   0   3  14      196.17      191.53     35.56 o
   1   3  14      280.72      294.70     43.20 o
   2   3  14      665.29      672.25     64.05 o
   3   3  14      473.92      468.23     54.37 o
   4   3  14     4919.80     4668.49    165.84 o
   5   3  14       10.05      -14.80     34.57 o
   6   3  14       20.29        4.61     20.75 o
   7   3  14      259.90      321.08     65.57 o
   8   3  14      432.38      538.37     85.87 o
   9   3  14      836.16      806.21    106.67 o
  10   3  14        5.60       15.17     29.64 o
  11   3  14      343.56      307.01     73.46 o
  12   3  14      842.74      895.53    116.32 o
 -19   4  14       31.95        1.65     34.90 o
 -18   4  14        5.04      -53.17     39.87 o
 -17   4  14       28.18       44.13     31.43 o
 -16   4  14      615.39      651.20    107.06 o
 -15   4  14      703.67      749.97     66.79 o
 -14   4  14       25.56       15.61     17.36 o
 -13   4  14       63.17       73.66     22.99 o
 -12   4  14     1017.12     1130.23     58.09 o
 -11   4  14     2678.35     2774.12     91.37 o
 -10   4  14      226.23      217.71     27.09 o
  -9   4  14      269.23      270.19     29.89 o
  -8   4  14     1669.70     1690.21    130.62 o
  -7   4  14       66.52       67.97     17.51 o
  -6   4  14       40.62       14.20     18.57 o
  -5   4  14      308.40      279.16     31.68 o
  -4   4  14      402.97      434.66     38.61 o
  -3   4  14      917.02     1008.73    121.69 o
  -2   4  14       88.75       75.52     23.37 o
  -1   4  14     2413.27     2482.71    115.46 o
   0   4  14     5743.54     6195.35    184.78 o
   1   4  14     2224.83     2083.02    108.59 o
   2   4  14      487.93      507.65     73.52 o
   3   4  14      396.89      300.02     45.16 o
   4   4  14      701.94      617.36     64.03 o
   5   4  14      466.82      376.96     73.19 o
   6   4  14      651.09      558.61     85.85 o
   7   4  14        5.01       -8.09     28.03 o
   8   4  14      329.45      322.70     65.41 o
   9   4  14        5.02       25.25     36.24 o
  10   4  14       29.41       55.60     36.05 o
  11   4  14       73.35        1.34     25.82 o
 -18   5  14       76.09       45.60     42.56 o
 -17   5  14       78.61       86.18     47.11 o
 -16   5  14      100.77       51.98     38.42 o
 -15   5  14      801.01      858.36    123.50 o
 -14   5  14        0.26      -32.12     37.11 o
 -13   5  14       29.58       12.97     25.68 o
 -12   5  14      127.45      135.18     26.38 o
 -11   5  14       41.42       31.83     18.19 o
 -10   5  14       84.73      116.06     19.79 o
  -9   5  14      221.67      198.15     25.76 o
  -8   5  14      718.67      656.55     58.58 o
  -7   5  14      226.96      231.15     27.91 o
  -6   5  14       70.70       91.46     26.14 o
  -5   5  14       14.04      -11.21     13.25 o
  -4   5  14     2133.33     2170.13     85.99 o
  -3   5  14       30.89       -3.72     24.86 o
  -2   5  14      254.38      249.46     56.63 o
  -1   5  14        0.12       -7.27     16.65 o
   0   5  14      151.76      137.59     30.70 o
   1   5  14      261.64      255.65     41.06 o
   2   5  14     1250.71     1146.72     83.60 o
   3   5  14      117.48       79.60     36.07 o
   4   5  14      240.73      319.26     65.10 o
   5   5  14     1607.48     1516.11    138.89 o
   6   5  14       18.14      -12.23     29.22 o
   7   5  14        9.13       27.27     29.47 o
   8   5  14     1932.24     1867.94    154.84 o
   9   5  14      265.40      197.01     56.96 o
  10   5  14       32.81      -20.08     46.65 o
 -17   6  14      117.03       46.28     47.26 o
 -16   6  14        2.45       19.87     35.69 o
 -15   6  14      868.56     1061.06    139.83 o
 -14   6  14      243.53      307.33     79.62 o
 -13   6  14       58.71       72.60     41.21 o
 -12   6  14      205.96      244.80     69.27 o
 -11   6  14       31.44       26.88     16.33 o
 -10   6  14     1152.29     1246.96    153.53 o
  -9   6  14     1265.95     1475.11    149.72 o
  -8   6  14        1.31       16.70     13.58 o
  -7   6  14      224.58      188.99     26.03 o
  -6   6  14     1000.27     1107.13     60.55 o
  -5   6  14      727.54      688.49     48.93 o
  -4   6  14      150.44      234.26     39.04 o
  -3   6  14      839.54      859.05     69.61 o
  -2   6  14      352.68      355.64     47.36 o
  -1   6  14        0.38       -2.96     31.19 o
   0   6  14      958.47      871.64    107.56 o
   1   6  14     1020.61      950.87    112.05 o
   2   6  14      150.98      118.67     42.71 o
   3   6  14      317.93      271.02     61.22 o
   4   6  14       75.45       98.08     42.00 o
   5   6  14      290.94      291.01     65.09 o
   6   6  14      150.73       63.42     36.41 o
   7   6  14       29.91       39.02     31.01 o
   8   6  14        6.74      -12.41     22.64 o
   9   6  14       28.63       28.74     24.02 o
 -15   7  14       12.32      -36.04     41.05 o
 -14   7  14        1.80       40.49     41.18 o
 -13   7  14      245.70      249.64     74.49 o
 -12   7  14        9.33      -28.92     35.82 o
 -11   7  14       62.00       95.82     47.50 o
 -10   7  14       69.35      100.27     50.50 o
  -9   7  14      116.01      154.03     65.61 o
  -8   7  14       66.13       80.54     49.08 o
  -7   7  14       15.47       34.20     34.22 o
  -6   7  14        4.94       10.41     25.34 o
  -5   7  14      174.62      100.75     44.46 o
  -4   7  14        2.53       16.15     27.18 o
  -3   7  14       21.30      -27.34     33.05 o
  -2   7  14      436.19      423.48     78.96 o
  -1   7  14      672.33      857.54    110.95 o
   0   7  14      752.81     1046.16    120.67 o
   1   7  14       21.21       -4.55     30.36 o
   2   7  14      511.72      562.50     88.31 o
   3   7  14     1487.14     1529.22    143.73 o
   4   7  14      405.76      460.53     79.66 o
   5   7  14        1.87       40.51     36.34 o
   6   7  14      286.70      293.07     50.94 o
   7   7  14        2.66      -42.17     28.12 o
 -13   8  14        2.32      -70.43     46.95 o
 -12   8  14      232.21      217.12     70.71 o
 -11   8  14       41.28       42.51     37.53 o
 -10   8  14      768.94      838.77    126.39 o
  -9   8  14        1.51      -64.17     42.78 o
  -8   8  14      492.79      440.53     87.66 o
  -7   8  14        5.07       60.84     42.31 o
  -6   8  14      146.71      130.91     53.38 o
  -5   8  14      882.88      946.41    124.25 o
  -4   8  14        0.49       -2.05     38.51 o
  -3   8  14       29.32       69.21     39.78 o
  -2   8  14      173.07      174.67     57.71 o
  -1   8  14       98.06       61.06     27.15 o
   0   8  14      256.38      268.66     78.91 o
   1   8  14       71.27      137.89     36.98 o
   2   8  14      598.20      562.72     70.48 o
   3   8  14       28.39       -4.70     21.24 o
   4   8  14      141.82      133.22     37.77 o
   5   8  14       36.22      -41.54     27.69 o
  -9   9  14       51.94       20.43     33.73 o
  -8   9  14       42.04       54.16     36.31 o
  -7   9  14       97.19        5.75     28.34 o
  -6   9  14        7.82      -10.22     31.97 o
  -5   9  14       30.91      -42.38     40.58 o
  -4   9  14      465.48      568.21     99.50 o
  -3   9  14       12.80       46.52     26.16 o
  -2   9  14       75.09       87.64     28.82 o
  -1   9  14        8.91      -14.66     20.23 o
   0   9  14       37.82       18.54     54.16 o
   1   9  14        1.55       -4.36     29.75 o
   2   9  14      204.44      257.14     48.49 o
 -20   1  15        9.84       53.45     45.12 o
 -19   1  15       96.00       87.22     35.73 o
 -18   1  15       22.45      -10.39     19.45 o
 -17   1  15      103.37       82.19     42.76 o
 -16   1  15       45.98       87.38     26.98 o
 -15   1  15      278.79      308.90     45.67 o
 -14   1  15     3075.55     3297.43    141.56 o
 -13   1  15     1234.01     1222.65    119.56 o
 -12   1  15      538.27      514.18     78.77 o
 -11   1  15        2.33      -50.82     52.07 o
 -10   1  15      165.25      211.09     48.71 o
  -9   1  15      821.83      747.14     64.74 o
  -8   1  15     1481.86     1264.51    100.59 o
  -7   1  15      132.98      104.98     26.84 o
  -6   1  15      138.63      125.89     28.55 o
  -5   1  15       46.64       62.80     23.93 o
  -4   1  15     1257.64     1151.81     79.74 o
  -3   1  15     2964.04     3079.79    138.62 o
  -2   1  15      502.35      450.11     51.08 o
  -1   1  15      257.54      204.78     35.16 o
   0   1  15       48.48       58.72     24.16 o
   1   1  15     3465.68     3342.54    137.56 o
   2   1  15       51.35       28.77     19.25 o
   3   1  15      560.90      722.24     67.68 o
   4   1  15      532.11      510.36     58.70 o
   5   1  15       36.15       10.73     41.50 o
   6   1  15     1770.52     1780.02    110.05 o
   7   1  15      108.06      124.21     34.26 o
   8   1  15        0.05       14.33     21.05 o
   9   1  15      413.89      520.24     71.18 o
  10   1  15      151.66      122.17     53.63 o
  11   1  15      190.49      137.74     50.03 o
 -20   2  15      132.49      178.17     60.83 o
 -19   2  15      194.08      216.76     58.34 o
 -18   2  15      244.93      324.77     48.49 o
 -17   2  15      387.30      408.92     54.59 o
 -16   2  15      554.05      482.04     78.82 o
 -15   2  15       34.40       58.07     31.28 o
 -14   2  15        5.25       20.84     23.57 o
 -13   2  15        2.40      -24.97     19.56 o
 -12   2  15       19.17       51.51     22.27 o
 -11   2  15      353.25      344.93     36.97 o
 -10   2  15        6.73      -22.46     14.97 o
  -9   2  15      226.52      248.80     31.08 o
  -8   2  15      397.18      443.72     40.40 o
  -7   2  15     1944.67     1873.86     81.11 o
  -6   2  15       73.34       91.94     25.57 o
  -5   2  15      421.54      384.87     47.20 o
  -4   2  15     3313.59     3169.42    130.69 o
  -3   2  15      566.92      505.04     56.05 o
  -2   2  15     3712.41     3512.95    139.16 o
  -1   2  15     2319.95     2128.54    155.06 o
   0   2  15     2530.67     2311.95    115.37 o
   1   2  15      111.44       99.23     30.23 o
   2   2  15       40.17       14.92     19.53 o
   3   2  15      516.45      497.17    111.21 o
   4   2  15      208.69      160.73     35.01 o
   5   2  15     1436.33     1304.83     93.01 o
   6   2  15     1256.78     1405.19    107.67 o
   7   2  15      387.70      408.99     56.05 o
   8   2  15     2627.30     2720.99    141.69 o
   9   2  15        0.63        3.18     28.44 o
  10   2  15       31.77        6.15     29.31 o
  11   2  15      369.73      420.76     85.10 o
 -19   3  15        7.16        0.52     28.94 o
 -18   3  15       51.49       90.04     50.89 o
 -17   3  15       13.42       25.45     50.25 o
 -16   3  15      220.51      207.59     36.59 o
 -15   3  15      140.26      107.43     27.96 o
 -14   3  15      126.79      143.88     72.05 o
 -13   3  15        2.36      -10.02     16.71 o
 -12   3  15      361.96      425.15     41.78 o
 -11   3  15     1577.77     1522.50     72.74 o
 -10   3  15      109.17       77.27     19.05 o
  -9   3  15      262.33      248.24     31.26 o
  -8   3  15     1181.42     1172.04     63.56 o
  -7   3  15      684.58      627.52     47.56 o
  -6   3  15       32.16       10.27     12.83 o
  -5   3  15     1560.90     1654.44     94.49 o
  -4   3  15      307.33      355.91     47.15 o
  -3   3  15     1355.13     1315.44     85.14 o
  -2   3  15       39.50       57.11     23.41 o
  -1   3  15      371.53      398.56     96.74 o
   0   3  15     2996.61     3032.99    131.40 o
   1   3  15      358.67      315.32     45.30 o
   2   3  15        1.83       23.50     19.98 o
   3   3  15      762.01      677.93    118.49 o
   4   3  15     1713.70     1684.36    105.59 o
   5   3  15       63.53       43.86     23.82 o
   6   3  15       33.01       30.42     23.40 o
   7   3  15       31.27       35.46     40.42 o
   8   3  15     1596.22     1698.29    154.39 o
   9   3  15       18.81       86.78     45.08 o
  10   3  15      135.26       18.25     30.24 o
  11   3  15       70.55       28.63     32.07 o
 -18   4  15       39.61       70.16     44.54 o
 -17   4  15        3.18       -7.04     31.70 o
 -16   4  15      366.57      572.28    100.85 o
 -15   4  15      132.07      131.75     30.71 o
 -14   4  15       46.44       67.14     23.66 o
 -13   4  15       21.17       38.69     32.45 o
 -12   4  15       46.47       54.18     16.73 o
 -11   4  15      917.59      967.00     57.00 o
 -10   4  15      836.37      801.59     52.06 o
  -9   4  15      718.02      667.00     48.67 o
  -8   4  15      288.08      299.87     32.84 o
  -7   4  15       46.28       44.69     18.92 o
  -6   4  15      292.58      265.67     31.68 o
  -5   4  15        1.56       12.41     16.01 o
  -4   4  15      337.38      327.87     45.14 o
  -3   4  15     2748.02     2786.82    124.02 o
  -2   4  15      694.35      725.28     65.56 o
  -1   4  15        5.48       12.00     32.63 o
   0   4  15     2992.88     2846.10    130.72 o
   1   4  15      883.58      867.09    161.13 o
   2   4  15      101.06      101.13     30.67 o
   3   4  15     1680.49     1630.14    102.47 o
   4   4  15      315.75      220.74     42.36 o
   5   4  15      324.45      321.96     70.25 o
   6   4  15      742.78      712.12    102.47 o
   7   4  15      712.00      652.28     95.60 o
   8   4  15      364.12      407.65     79.29 o
   9   4  15        4.78       35.15     28.84 o
  10   4  15      249.85      313.25     74.26 o
 -17   5  15      607.08      596.28    113.46 o
 -16   5  15        9.92        1.24     24.79 o
 -15   5  15       25.75       13.95     30.27 o
 -14   5  15      630.58      755.72    117.13 o
 -13   5  15       97.96       65.36     44.86 o
 -12   5  15      301.78      325.95     41.94 o
 -11   5  15        2.09       -2.96     11.64 o
 -10   5  15       21.37        1.29      8.96 o
  -9   5  15      268.93      279.82     31.97 o
  -8   5  15       35.48       12.48     12.83 o
  -7   5  15      276.85      251.57     30.52 o
  -6   5  15      155.63      151.15     24.85 o
  -5   5  15     1070.74     1072.92     77.91 o
  -4   5  15        3.00       13.48     20.27 o
  -3   5  15      331.09      315.41     45.27 o
  -2   5  15      126.86       95.27     28.33 o
  -1   5  15       15.81       -4.88     29.09 o
   0   5  15       96.66      130.35     34.00 o
   1   5  15       70.17       48.05     33.71 o
   2   5  15       91.31       65.53     28.33 o
   3   5  15      110.65       84.66     40.29 o
   4   5  15        2.75        8.91     34.22 o
   5   5  15        4.18       18.72     27.65 o
   6   5  15      167.56      180.02     52.98 o
   7   5  15      100.77      118.14     53.60 o
   8   5  15        0.36      -58.42     38.94 o
   9   5  15      132.19      206.53     61.64 o
 -16   6  15      439.83      499.11    101.75 o
 -15   6  15        8.49      -30.09     34.77 o
 -14   6  15        0.01       57.34     41.32 o
 -13   6  15        1.64      -64.14     42.88 o
 -12   6  15      133.03      103.12     53.67 o
 -11   6  15      187.74      182.53     31.18 o
 -10   6  15      273.17      361.94     43.89 o
  -9   6  15       70.44       30.75     17.72 o
  -8   6  15      393.31      464.23     50.95 o
  -7   6  15      358.96      371.03     46.58 o
  -6   6  15       44.99       26.95     18.70 o
  -5   6  15       56.45       66.17     25.42 o
  -4   6  15      490.57      381.22     48.84 o
  -3   6  15      627.69      619.30     61.30 o
  -2   6  15      303.39      248.16     53.48 o
  -1   6  15       57.98       27.00     22.54 o
   0   6  15     1278.50     1370.31    139.41 o
   1   6  15        2.78       20.02     28.56 o
   2   6  15      932.24      915.79    111.31 o
   3   6  15      404.63      337.70     70.07 o
   4   6  15       11.27        7.88     24.72 o
   5   6  15       53.38       51.29     35.63 o
   6   6  15      163.95      159.00     52.39 o
   7   6  15      260.43      257.38     66.94 o
   8   6  15      114.14      110.36     63.20 o
 -14   7  15        2.11      -58.94     42.75 o
 -13   7  15      616.80      741.80    119.92 o
 -12   7  15       45.05       37.53     44.57 o
 -11   7  15      781.65      945.31    132.31 o
 -10   7  15      548.10      523.70     97.23 o
  -9   7  15      730.13      943.63    130.27 o
  -8   7  15     1044.76     1198.34    141.72 o
  -7   7  15        1.30      -13.64     24.28 o
  -6   7  15      131.84       98.42     47.64 o
  -5   7  15      773.83      864.51    118.10 o
  -4   7  15        8.24       31.55     30.42 o
  -3   7  15      289.56      263.27     68.48 o
  -2   7  15      230.09      289.33     70.63 o
  -1   7  15       45.34       73.32     41.64 o
   0   7  15       37.38       23.76     29.03 o
   1   7  15      179.66      459.01     83.25 o
   2   7  15      110.86      106.55     45.39 o
   3   7  15      318.56      258.72     63.90 o
   4   7  15       78.49       25.47     37.08 o
   5   7  15        1.86       20.50     25.55 o
   6   7  15        0.12        3.47     23.28 o
 -12   8  15       20.80       22.72     47.76 o
 -11   8  15       47.65       59.64     43.62 o
 -10   8  15      146.49       75.51     49.04 o
  -9   8  15       68.28      126.30     53.91 o
  -8   8  15      136.68      239.35     71.33 o
  -7   8  15      164.98      140.40     55.16 o
  -6   8  15      229.47      221.41     67.03 o
  -5   8  15      406.27      358.35     80.20 o
  -4   8  15      342.05      306.60     74.23 o
  -3   8  15      485.71      511.45     94.72 o
  -2   8  15       14.55        5.06     24.98 o
  -1   8  15      944.54      762.83    111.41 o
   0   8  15      365.64      358.68     76.01 o
   1   8  15      126.73       91.53     32.08 o
   2   8  15       57.15      102.65     32.58 o
   3   8  15      102.12      104.51     34.82 o
   4   8  15      188.06      214.55     48.24 o
  -7   9  15        8.20       -0.70     27.52 o
  -6   9  15      415.93      515.23     96.85 o
  -5   9  15       81.53       94.70     51.50 o
  -4   9  15      144.59       98.84     48.07 o
  -3   9  15      317.66      382.95     83.59 o
  -2   9  15      208.45      251.27     49.33 o
  -1   9  15        0.18       -2.16     19.92 o
 -20   0  16     3244.24     4169.29    253.26 o
 -19   0  16      168.68      236.59     63.25 o
 -18   0  16       13.51       88.54     41.28 o
 -17   0  16      267.56      328.00     71.41 o
 -16   0  16     2779.57     2748.17    192.77 o
 -15   0  16       31.69       33.30     24.69 o
 -14   0  16      495.17      646.90     93.18 o
 -13   0  16      674.58      582.93     88.51 o
 -12   0  16      543.90      364.51     72.59 o
 -11   0  16     4191.74     4463.16    230.21 o
 -10   0  16     6481.03     7117.53    289.20 o
  -9   0  16     1422.04     1625.41    136.94 o
  -8   0  16       38.57       84.16     39.37 o
  -7   0  16      148.98      138.55     46.02 o
  -6   0  16     7438.50     7756.23    294.76 o
  -5   0  16     1552.92     1396.76    127.08 o
  -4   0  16      592.49      582.32     83.95 o
  -3   0  16        0.62        2.94     26.88 o
  -2   0  16      814.85      773.13     95.75 o
  -1   0  16      324.99      263.67     61.67 o
   0   0  16        0.20       12.40     21.74 o
   1   0  16      351.91      370.62     72.55 o
   2   0  16      186.16      190.60     54.46 o
   3   0  16     2453.54     2932.94    193.04 o
   4   0  16      363.69      468.02     81.82 o
   5   0  16     2276.57     2294.19    177.19 o
   6   0  16      437.50      540.54     90.86 o
   7   0  16      180.04      219.92     64.27 o
   8   0  16      948.80      959.12    122.33 o
   9   0  16      251.47      209.86     63.80 o
  10   0  16      380.36      437.68     91.18 o
 -19   1  16      141.88      120.63     43.49 o
 -18   1  16      183.00      173.06     42.69 o
 -17   1  16      517.51      540.57     62.21 o
 -16   1  16       80.05       62.82     25.80 o
 -15   1  16       66.84       70.38     28.52 o
 -14   1  16      312.37      325.09     47.12 o
 -13   1  16      501.00      465.49     55.27 o
 -12   1  16      803.17      688.97     66.76 o
 -11   1  16      113.44       88.71     33.24 o
 -10   1  16      208.48      213.13     38.04 o
  -9   1  16      206.70      209.47     37.23 o
  -8   1  16      953.41      830.86     89.80 o
  -7   1  16      522.66      456.92     53.18 o
  -6   1  16        0.08        9.30     22.69 o
  -5   1  16      730.16      664.51     62.73 o
  -4   1  16      763.56      714.41     64.94 o
  -3   1  16     2241.01     2219.32    112.67 o
  -2   1  16     1207.98     1169.58     83.02 o
  -1   1  16       72.31       34.24     20.96 o
   0   1  16     5194.71     4969.24    172.23 o
   1   1  16       23.91       21.02     27.40 o
   2   1  16     1083.58     1015.96     80.53 o
   3   1  16       25.77       36.30     23.04 o
   4   1  16       14.79      -19.54     25.78 o
   5   1  16      127.59      132.27     34.71 o
   6   1  16      351.50      313.22     50.93 o
   7   1  16      201.34      203.86     52.72 o
   8   1  16      182.60      239.93     46.84 o
   9   1  16      298.04      556.35    259.08 o
  10   1  16      357.76      389.05     85.71 o
  11   1  16      594.11      668.86    107.82 o
 -19   2  16      153.77       54.18     41.44 o
 -18   2  16       34.11       47.43     25.56 o
 -17   2  16       52.12       53.43     27.34 o
 -16   2  16        0.20       -5.18     30.01 o
 -15   2  16        1.28      -30.78     21.34 o
 -14   2  16        9.94       16.12     20.34 o
 -13   2  16       25.68       34.99     20.79 o
 -12   2  16     1275.39     1236.85     86.93 o
 -11   2  16      857.76      957.46     75.67 o
 -10   2  16       81.02       78.68     25.46 o
  -9   2  16       35.68       13.85     20.47 o
  -8   2  16     1382.34     1278.38     86.47 o
  -7   2  16     1528.87     1705.64    117.37 o
  -6   2  16      702.52      654.20     72.37 o
  -5   2  16        7.14       -1.25     17.61 o
  -4   2  16      261.69      278.92     42.68 o
  -3   2  16      241.62      241.75     47.60 o
  -2   2  16     1348.64     1354.53     90.75 o
  -1   2  16       11.46       28.65     19.44 o
   0   2  16       10.20        8.02     20.68 o
   1   2  16      277.99      217.00     36.95 o
   2   2  16      306.01      264.45     73.93 o
   3   2  16     1803.04     1741.75    107.26 o
   4   2  16     2609.09     2649.87    133.62 o
   5   2  16        1.81       10.77     24.00 o
   6   2  16       21.81        0.65     20.45 o
   7   2  16       12.08        4.38     22.41 o
   8   2  16        1.64       42.51     28.14 o
   9   2  16       21.81       35.65     27.57 o
  10   2  16        4.89      -66.35     44.23 o
 -19   3  16        1.19      -76.40     50.93 o
 -18   3  16       20.51       14.00     30.72 o
 -17   3  16      467.23      541.46    105.94 o
 -16   3  16       33.96       25.12     34.90 o
 -15   3  16      425.03      539.36     59.73 o
 -14   3  16       68.37      121.25     31.30 o
 -13   3  16       55.17       35.52     20.38 o
 -12   3  16     3052.23     3351.93    192.95 o
 -11   3  16      202.88      232.84     39.84 o
 -10   3  16       28.86       -1.83     21.75 o
  -9   3  16      681.90      660.11     63.27 o
  -8   3  16      841.92      752.72     66.73 o
  -7   3  16      544.44      952.17    555.88 o
  -6   3  16      843.32      834.44     93.84 o
  -5   3  16      868.36      861.11     72.19 o
  -4   3  16       11.68       18.19     17.46 o
  -3   3  16       55.51       99.35     29.90 o
  -2   3  16     2821.25     2820.66    129.30 o
  -1   3  16      492.74      385.22     58.63 o
   0   3  16     1120.27     1202.21     87.19 o
   1   3  16      504.62      381.71     57.07 o
   2   3  16      176.51      151.37     37.57 o
   3   3  16       59.04        4.11     19.99 o
   4   3  16       44.68       31.98     33.31 o
   5   3  16       75.80       97.96     45.53 o
   6   3  16       67.91      132.05     36.60 o
   7   3  16       31.02       24.67     29.09 o
   8   3  16       50.30       62.29     40.42 o
   9   3  16       65.77       28.89     35.66 o
  10   3  16      222.08      247.29     71.33 o
 -18   4  16      117.83      169.44     69.71 o
 -17   4  16      211.61      302.96     79.40 o
 -16   4  16      325.04      297.36     77.00 o
 -15   4  16        0.33       19.37     46.76 o
 -14   4  16       34.20        5.00     16.66 o
 -13   4  16       58.51       75.32     34.07 o
 -12   4  16       40.10       50.27     21.82 o
 -11   4  16       35.87       18.47     19.72 o
 -10   4  16      242.61      244.36     31.26 o
  -9   4  16       45.13       72.24     23.25 o
  -8   4  16     1274.32     1435.98     90.86 o
  -7   4  16      150.48       98.75     27.43 o
  -6   4  16      138.16      143.50     47.27 o
  -5   4  16      160.74      195.98     36.61 o
  -4   4  16      953.46      926.65     74.66 o
  -3   4  16       25.90       16.50     18.25 o
  -2   4  16       46.25       39.44     22.33 o
  -1   4  16       75.67       45.63     47.59 o
   0   4  16     1087.28     1076.57     84.24 o
   1   4  16      366.89      405.14     54.54 o
   2   4  16     1684.96     1536.66    102.73 o
   3   4  16     1356.24     1300.23     95.08 o
   4   4  16     2900.73     3139.47    147.79 o
   5   4  16      376.27      326.54     52.76 o
   6   4  16      382.84      265.24     67.71 o
   7   4  16      169.04      132.04     50.83 o
   8   4  16     1045.97     1030.78    127.97 o
   9   4  16       74.28       52.86     41.25 o
 -17   5  16       41.04       76.16     46.05 o
 -16   5  16     1213.58     1663.55    176.49 o
 -15   5  16        1.22       -0.70     28.52 o
 -14   5  16      152.86      318.59     78.33 o
 -13   5  16      136.55      145.00     66.85 o
 -12   5  16      557.79      598.09     58.51 o
 -11   5  16      330.51      379.08     46.85 o
 -10   5  16      775.05      840.41     69.61 o
  -9   5  16      647.22      549.72     57.54 o
  -8   5  16      798.07      935.35     76.24 o
  -7   5  16      221.88      205.05     70.07 o
  -6   5  16      207.67      200.46     59.14 o
  -5   5  16      188.77      163.69     33.94 o
  -4   5  16     2013.31     1949.40    209.86 o
  -3   5  16        4.75       -3.54     19.00 o
  -2   5  16      382.52      318.72     48.10 o
  -1   5  16      526.42      611.89     63.48 o
   0   5  16       28.20       53.19     34.94 o
   1   5  16      314.11      329.67     49.19 o
   2   5  16      640.51      652.87     68.41 o
   3   5  16       76.30        9.22     32.79 o
   4   5  16      150.26      108.83     44.38 o
   5   5  16       96.09       42.37     27.87 o
   6   5  16       74.08       74.31     41.25 o
   7   5  16      127.64      174.31     55.22 o
   8   5  16      416.96      372.67     79.41 o
 -15   6  16      407.40      367.47     88.11 o
 -14   6  16       23.85       58.64     43.97 o
 -13   6  16       13.96       -5.46     27.94 o
 -12   6  16      239.04      298.30     80.05 o
 -11   6  16       41.33       90.84     48.39 o
 -10   6  16       17.55       37.12     30.02 o
  -9   6  16        4.86       70.20     25.76 o
  -8   6  16      159.80       99.75     27.28 o
  -7   6  16        9.08       -4.71     18.10 o
  -6   6  16       42.14       30.60     42.09 o
  -5   6  16      134.89      112.86     34.71 o
  -4   6  16        0.07        0.56     16.48 o
  -3   6  16      134.85      117.08     39.37 o
  -2   6  16      376.91      372.30     52.61 o
  -1   6  16        0.04        0.81     27.75 o
   0   6  16        4.73       -9.37     30.02 o
   1   6  16     1534.74     1584.25    152.58 o
   2   6  16      196.67      237.73     63.25 o
   3   6  16        6.54       68.05     44.30 o
   4   6  16      370.87      476.86     87.81 o
   5   6  16       11.53      488.13     83.36 o
   6   6  16       42.12      -34.10     37.44 o
   7   6  16      457.67      585.98     95.91 o
 -13   7  16       19.74       46.28     39.29 o
 -12   7  16      161.00      184.88     62.39 o
 -11   7  16      324.82      380.33     89.38 o
 -10   7  16        7.99       71.10     47.27 o
  -9   7  16       33.34       -2.69     33.60 o
  -8   7  16      436.02      479.57     95.23 o
  -7   7  16      480.16      497.25     95.81 o
  -6   7  16      382.05      307.39     78.90 o
  -5   7  16      156.64      113.94     48.25 o
  -4   7  16      203.98      338.97     77.10 o
  -3   7  16       56.29        8.12     29.99 o
  -2   7  16       71.98       44.66     35.28 o
  -1   7  16        1.22       39.65     35.38 o
   0   7  16        0.14      -27.62     32.07 o
   1   7  16      249.49      198.22     57.22 o
   2   7  16        6.10       40.98     35.94 o
   3   7  16        4.13      -21.82     33.77 o
   4   7  16       85.43      139.84     56.12 o
   5   7  16      985.42      961.08    121.42 o
 -11   8  16       32.17       -8.39     36.25 o
 -10   8  16       58.33      102.51     53.19 o
  -9   8  16      153.37      166.12     61.73 o
  -8   8  16       99.62       71.34     47.56 o
  -7   8  16       24.83       56.18     40.40 o
  -6   8  16        5.04       47.34     40.49 o
  -5   8  16       38.02       37.03     39.32 o
  -4   8  16       29.71       66.92     30.21 o
  -3   8  16      309.87      273.92     74.27 o
  -2   8  16       49.16        4.09     33.13 o
  -1   8  16       49.15       15.90     27.99 o
   0   8  16      556.28      485.88     90.62 o
   1   8  16       40.41       99.04     48.89 o
   2   8  16      731.83      812.33     84.52 o
 -19   1  17      237.50      290.19     49.31 o
 -18   1  17      713.16      834.88     81.31 o
 -17   1  17        0.16      -24.63     39.70 o
 -16   1  17      398.72      513.89    130.48 o
 -15   1  17       45.70       32.54     22.75 o
 -14   1  17      114.77       96.10     28.53 o
 -13   1  17        0.25       -4.10     17.45 o
 -12   1  17      689.72      584.64     64.49 o
 -11   1  17      123.35      151.40     34.05 o
 -10   1  17     2243.54     2443.82    123.25 o
  -9   1  17      694.27      650.76     76.76 o
  -8   1  17       34.47       64.70     23.08 o
  -7   1  17      544.03      556.95     60.05 o
  -6   1  17        0.25        6.93     21.84 o
  -5   1  17     4698.96     4654.03    309.10 o
  -4   1  17      517.80      452.63     54.88 o
  -3   1  17      883.80      908.45     87.50 o
  -2   1  17      590.88      567.48     61.53 o
  -1   1  17      189.11      128.52     34.20 o
   0   1  17     1087.46      912.17     79.37 o
   1   1  17      294.46      287.64     46.59 o
   2   1  17     2215.15     2173.12    267.10 o
   3   1  17       14.69       10.24     23.31 o
   4   1  17       92.23       70.07     27.74 o
   5   1  17      505.73      394.06     59.39 o
   6   1  17      147.22      138.52     37.51 o
   7   1  17      865.15      879.02     86.03 o
   8   1  17      146.13      140.74     42.58 o
   9   1  17       39.43       41.83     40.94 o
  10   1  17      474.84      483.46     92.95 o
 -19   2  17      280.98      297.91     78.46 o
 -18   2  17      804.98      943.34     84.46 o
 -17   2  17        0.00       82.19     28.02 o
 -16   2  17      402.07      440.12     55.73 o
 -15   2  17       17.27       32.90     24.98 o
 -14   2  17     1069.44     1104.94     86.69 o
 -13   2  17     1790.33     1836.16    110.52 o
 -12   2  17     2492.97     2402.62    123.92 o
 -11   2  17      582.46      549.26     60.92 o
 -10   2  17     1913.67     1682.92    107.36 o
  -9   2  17       22.38       28.03     22.47 o
  -8   2  17     5047.51     5208.52    179.02 o
  -7   2  17      249.19      215.83     39.77 o
  -6   2  17      762.81      740.63     89.77 o
  -5   2  17        0.10       -8.41     30.14 o
  -4   2  17     2550.07     2742.60    129.68 o
  -3   2  17       32.00       18.31     19.44 o
  -2   2  17     1267.49     1201.92     88.70 o
  -1   2  17      543.94      547.12     61.01 o
   0   2  17      248.84      208.21     38.85 o
   1   2  17        8.70       43.71     26.70 o
   2   2  17     2604.85     2505.50    178.34 o
   3   2  17       87.03      140.47     35.42 o
   4   2  17      667.22      562.13     65.45 o
   5   2  17      260.46      247.36     45.87 o
   6   2  17     1300.66     1238.14     98.80 o
   7   2  17      295.47      359.08     54.35 o
   8   2  17        5.45       -6.40     23.80 o
   9   2  17      329.67      178.38     61.48 o
 -18   3  17      438.75      580.73    105.27 o
 -17   3  17      522.31      639.66    108.71 o
 -16   3  17       37.90      106.63     42.99 o
 -15   3  17      571.35      587.15     63.13 o
 -14   3  17       99.15      179.16     40.50 o
 -13   3  17       56.67       77.15     26.95 o
 -12   3  17        0.20      -24.92     36.11 o
 -11   3  17      825.82      785.91    117.99 o
 -10   3  17      363.47      402.65     69.36 o
  -9   3  17      648.37      677.13     84.84 o
  -8   3  17        0.17       26.28     22.96 o
  -7   3  17      465.02      351.80     48.13 o
  -6   3  17      620.03      677.06     66.20 o
  -5   3  17       36.60       20.24     18.39 o
  -4   3  17     2765.70     2635.89    127.40 o
  -3   3  17       81.42       42.59     22.05 o
  -2   3  17      208.01      189.04     37.34 o
  -1   3  17       15.12       14.24     21.09 o
   0   3  17      678.65      602.38     64.81 o
   1   3  17      465.24      378.96     53.97 o
   2   3  17       51.34       30.16     24.13 o
   3   3  17     1288.88     1060.42     87.50 o
   4   3  17       49.01       42.83     41.51 o
   5   3  17        3.39       14.23     23.81 o
   6   3  17      773.48      817.30     81.63 o
   7   3  17      140.46      104.91     51.01 o
   8   3  17      242.32      293.69     72.20 o
   9   3  17        0.08      -14.28     35.94 o
 -17   4  17      693.36      848.99    128.61 o
 -16   4  17        0.02       28.77     35.80 o
 -15   4  17      527.38      742.35    118.35 o
 -14   4  17      349.48      356.77    119.03 o
 -13   4  17       22.58      119.43     28.80 o
 -12   4  17       73.04      103.00     29.09 o
 -11   4  17        3.51        7.12     18.92 o
 -10   4  17       72.39      115.22     42.06 o
  -9   4  17      881.97      983.98     79.32 o
  -8   4  17      476.48      584.12     73.54 o
  -7   4  17       29.89       25.79     20.09 o
  -6   4  17      349.96      269.45     44.36 o
  -5   4  17      234.80      272.47     70.39 o
  -4   4  17      120.59      127.04     32.15 o
  -3   4  17      145.58      101.19     30.66 o
  -2   4  17      128.95      129.39     32.55 o
  -1   4  17       80.02       82.64     27.35 o
   0   4  17      187.79      116.18     36.93 o
   1   4  17       47.66       20.75     52.45 o
   2   4  17       11.95       13.30     23.18 o
   3   4  17      181.67      184.95     77.45 o
   4   4  17      186.06      222.52     44.36 o
   5   4  17     1562.78     1565.58    128.43 o
   6   4  17       35.85       -6.93     28.72 o
   7   4  17      270.16      233.38     66.81 o
   8   4  17      829.05      695.83    106.93 o
 -16   5  17        8.19      -73.58     49.06 o
 -15   5  17      120.05      158.68     67.18 o
 -14   5  17       83.11      164.71     68.50 o
 -13   5  17       39.13       73.45     46.55 o
 -12   5  17      344.29      364.98     47.90 o
 -11   5  17       14.44       38.29     20.43 o
 -10   5  17      142.39      148.78     33.27 o
  -9   5  17      266.12      325.21     46.59 o
  -8   5  17      129.53      152.49     38.74 o
  -7   5  17       24.23       36.40     17.16 o
  -6   5  17        5.19       15.23     19.13 o
  -5   5  17      301.47      282.08     62.46 o
  -4   5  17      109.86       84.99     32.71 o
  -3   5  17      123.36       85.22     37.21 o
  -2   5  17       77.60      157.97     49.95 o
  -1   5  17      166.34      209.41     41.37 o
   0   5  17      473.01      526.41     62.79 o
   1   5  17       77.03       67.02     28.23 o
   2   5  17      207.94      229.04     47.00 o
   3   5  17        0.87        0.29     29.85 o
   4   5  17        3.38       40.60     38.59 o
   5   5  17      213.26      185.34     56.65 o
   6   5  17        3.95      -46.97     36.73 o
   7   5  17      354.00      289.56     76.46 o
 -14   6  17      534.23      704.30    116.75 o
 -13   6  17      278.57      328.48     84.00 o
 -12   6  17      237.58      280.48     76.32 o
 -11   6  17        0.13      -80.79     53.86 o
 -10   6  17       58.39       82.41     30.01 o
  -9   6  17      605.57      674.07     65.61 o
  -8   6  17       19.74       33.68     31.58 o
  -7   6  17       91.97       38.57     22.86 o
  -6   6  17       20.95      -26.22     20.51 o
  -5   6  17       34.24       12.83     19.71 o
  -4   6  17        1.50        3.38     34.03 o
  -3   6  17      344.62      279.71     46.31 o
  -2   6  17      173.48      193.79     39.90 o
  -1   6  17     1112.17     1199.86     92.93 o
   0   6  17      762.57      829.06    115.08 o
   1   6  17       63.88       91.39     44.71 o
   2   6  17      568.30      534.48     94.28 o
   3   6  17      227.17      140.26     59.24 o
   4   6  17      371.10      238.38     65.50 o
   5   6  17       15.06        1.04     30.54 o
 -12   7  17       18.53      105.33     47.54 o
 -11   7  17       30.83      105.00     57.18 o
 -10   7  17      140.98       54.85     37.94 o
  -9   7  17      876.82     1322.21    158.31 o
  -8   7  17       24.54       -4.65     32.31 o
  -7   7  17      218.29      276.16     70.40 o
  -6   7  17      852.89      857.69    123.68 o
  -5   7  17      658.39      896.42    124.17 o
  -4   7  17      782.08      872.08    122.15 o
  -3   7  17      272.62      321.68     82.24 o
  -2   7  17        4.44      -63.31     42.21 o
  -1   7  17      327.03      554.04     98.97 o
   0   7  17       65.41       66.44     42.06 o
   1   7  17       40.26      -39.26     34.32 o
   2   7  17      101.83       68.25     44.31 o
   3   7  17     1319.27     1552.75    159.28 o
  -8   8  17       68.74       25.72     37.53 o
  -7   8  17      408.12      341.47     85.12 o
  -6   8  17      269.89      356.07     85.76 o
  -5   8  17      125.63      136.25     58.17 o
  -4   8  17      278.79      322.81     80.22 o
  -3   8  17      725.39      595.99    106.29 o
  -2   8  17        2.67       16.87     34.48 o
  -1   8  17      239.93      226.31     68.81 o
 -18   0  18      666.92      800.40    113.15 o
 -17   0  18        2.96      -56.63     38.56 o
 -16   0  18      736.89      762.16    108.85 o
 -15   0  18       91.94        4.80     25.55 o
 -14   0  18      105.65       85.75     39.65 o
 -13   0  18      144.72      223.37     60.03 o
 -12   0  18      526.26      762.92    105.22 o
 -11   0  18      120.95       91.58     43.02 o
 -10   0  18      602.41      684.81     97.50 o
  -9   0  18     4485.37     4766.00    249.77 o
  -8   0  18      768.38      766.08    104.05 o
  -7   0  18      861.83      935.14    113.20 o
  -6   0  18    11157.49    10942.56    375.99 o
  -5   0  18      915.43      854.69    110.22 o
  -4   0  18     2499.15     2523.84    182.57 o
  -3   0  18     2102.71     2305.35    175.17 o
  -2   0  18     2188.69     1950.29    161.95 o
  -1   0  18     1492.44     1578.46    146.18 o
   0   0  18       37.99      134.15     51.55 o
   1   0  18        0.93        6.04     29.36 o
   2   0  18      363.08      231.22     60.18 o
   3   0  18       76.53      103.82     52.28 o
   4   0  18     2558.23     2507.12    195.50 o
   5   0  18      132.80       82.86     46.04 o
   6   0  18      762.33      866.85    119.15 o
   7   0  18      167.55      161.75     58.87 o
   8   0  18       15.48      -75.12     50.08 o
 -18   1  18      275.77      434.78     60.58 o
 -17   1  18      292.73      196.89     44.26 o
 -16   1  18       25.61       50.84     26.14 o
 -15   1  18       72.27      113.27     32.04 o
 -14   1  18      671.76      696.76     71.47 o
 -13   1  18      184.36      218.99     42.12 o
 -12   1  18        1.87        3.52     18.77 o
 -11   1  18      879.46      834.79    101.83 o
 -10   1  18     2613.05     2694.44    134.65 o
  -9   1  18      294.86      247.39     43.00 o
  -8   1  18      115.53       94.73     30.50 o
  -7   1  18      506.72      421.34     53.79 o
  -6   1  18        3.50       -1.31     23.98 o
  -5   1  18        5.83       30.68     22.24 o
  -4   1  18      280.12      233.33     41.97 o
  -3   1  18       92.79      102.39     30.44 o
  -2   1  18      153.82      167.36     35.27 o
  -1   1  18      644.75      460.26     82.68 o
   0   1  18      209.08      189.59     41.10 o
   1   1  18      401.01      421.86     57.22 o
   2   1  18     1861.68     1784.36    114.07 o
   3   1  18     1082.42      962.26     85.58 o
   4   1  18      776.72      856.97     82.97 o
   5   1  18       73.75       56.17     31.82 o
   6   1  18      340.27      225.90     58.43 o
   7   1  18      442.60      413.93     60.17 o
   8   1  18       11.54      -20.25     48.75 o
 -18   2  18        8.90       -5.26     48.40 o
 -17   2  18       31.11       17.56     21.09 o
 -16   2  18       39.85       30.38     22.83 o
 -15   2  18       13.56      -30.51     35.63 o
 -14   2  18      242.87      286.52     45.61 o
 -13   2  18       49.84       43.43     43.61 o
 -12   2  18      334.67      359.39     50.85 o
 -11   2  18      482.43      556.93     62.95 o
 -10   2  18      217.89      200.05     39.93 o
  -9   2  18      106.80       40.16     22.08 o
  -8   2  18      573.17      527.37     60.29 o
  -7   2  18        1.90       -0.05     17.57 o
  -6   2  18        9.24       -2.24     22.16 o
  -5   2  18     1473.04     1375.95     96.48 o
  -4   2  18     1272.18     1136.81     88.24 o
  -3   2  18       17.23      -12.72     22.27 o
  -2   2  18      290.07      274.25     46.18 o
  -1   2  18      219.06      273.54     46.30 o
   0   2  18       20.47       12.23     23.71 o
   1   2  18        1.90        7.97     20.58 o
   2   2  18       37.88       67.66     32.50 o
   3   2  18       98.47       99.50     36.65 o
   4   2  18        5.72      -22.32     38.45 o
   5   2  18       68.10       49.24     30.58 o
   6   2  18      176.83      120.85     37.44 o
   7   2  18       61.53      120.51     38.91 o
   8   2  18       36.76       43.39     57.22 o
 -17   3  18       18.46       74.37     50.27 o
 -16   3  18      199.57      254.35     44.82 o
 -15   3  18       71.63       77.29     45.62 o
 -14   3  18      149.65      185.98     39.29 o
 -13   3  18        5.92       -3.04     68.06 o
 -12   3  18      643.67      739.03     72.68 o
 -11   3  18        4.78        7.61     18.21 o
 -10   3  18      652.95      743.68    119.20 o
  -9   3  18      211.89      216.15     44.38 o
  -8   3  18      276.40      273.92     45.34 o
  -7   3  18      239.68      284.87     45.56 o
  -6   3  18       56.27       56.21     25.30 o
  -5   3  18      150.01      136.35     33.28 o
  -4   3  18       59.97       36.23     22.73 o
  -3   3  18      185.71      202.50     40.44 o
  -2   3  18      164.89      133.89     34.68 o
  -1   3  18      711.48      607.39     67.44 o
   0   3  18      245.54      214.53     44.09 o
   1   3  18      101.48       70.72     28.88 o
   2   3  18     1170.28     1278.36    153.38 o
   3   3  18       59.80       79.12     30.45 o
   4   3  18      117.08       88.03     26.92 o
   5   3  18      332.60      300.18     53.01 o
   6   3  18       25.97       51.98     31.24 o
   7   3  18      533.61      451.79     86.74 o
 -16   4  18       22.66      -33.63     38.13 o
 -15   4  18      214.39      339.62     84.14 o
 -14   4  18      537.28      699.27     83.95 o
 -13   4  18        9.70       19.29     22.55 o
 -12   4  18       14.41       13.73     42.03 o
 -11   4  18        2.98      -14.71     16.04 o
 -10   4  18       36.25       12.21     18.99 o
  -9   4  18      519.86      545.99     61.23 o
  -8   4  18      192.63      200.86     43.89 o
  -7   4  18       93.51       68.43     27.81 o
  -6   4  18     1049.97     1233.16     90.84 o
  -5   4  18      560.22      532.05     61.24 o
  -4   4  18       39.82       52.54     30.13 o
  -3   4  18        0.89       -0.50     45.04 o
  -2   4  18      947.38      951.50     83.26 o
  -1   4  18     1425.44     1185.32     93.49 o
   0   4  18      188.10      150.13     36.64 o
   1   4  18       49.75       48.50     27.74 o
   2   4  18       16.01       35.73     32.65 o
   3   4  18      662.42      689.34     74.90 o
   4   4  18      170.81       77.34     31.70 o
   5   4  18       53.78        2.96     50.12 o
   6   4  18      277.56      263.49     69.10 o
 -15   5  18       73.92      -21.52     38.73 o
 -14   5  18       48.07       98.41     52.71 o
 -13   5  18      396.04      661.52    115.04 o
 -12   5  18      246.88      218.77     52.24 o
 -11   5  18        1.29      -21.31     60.55 o
 -10   5  18     2233.56     2520.98    127.90 o
  -9   5  18      268.00      241.38     41.51 o
  -8   5  18       22.52       17.53     19.72 o
  -7   5  18       13.46       21.00     21.89 o
  -6   5  18      304.89      352.08     51.18 o
  -5   5  18       57.31       34.50     23.07 o
  -4   5  18        0.22       -3.69     18.19 o
  -3   5  18      148.21      216.00     71.41 o
  -2   5  18      505.14      514.88     62.37 o
  -1   5  18       84.04       79.30     34.37 o
   0   5  18      781.50      792.97    182.99 o
   1   5  18        0.35       -1.79     26.05 o
   2   5  18      892.32      837.74     82.90 o
   3   5  18     2176.97     2614.86    205.91 o
   4   5  18       47.11      -10.90     33.27 o
   5   5  18       33.21        2.16     31.38 o
 -13   6  18      121.29      105.44     50.68 o
 -12   6  18       91.40      106.70     59.97 o
 -11   6  18      258.38      207.85     70.96 o
 -10   6  18       59.42       44.55     23.69 o
  -9   6  18        1.48       11.73     17.83 o
  -8   6  18     1112.80     1155.68     88.23 o
  -7   6  18       15.72       17.32     18.10 o
  -6   6  18      116.82      143.92     52.21 o
  -5   6  18      811.71      776.96     74.93 o
  -4   6  18      101.18       98.63     32.55 o
  -3   6  18        0.01      -10.75     24.67 o
  -2   6  18      463.74      477.54     62.43 o
  -1   6  18       16.97       35.01     23.06 o
   0   6  18       25.81       -9.64     30.16 o
   1   6  18      676.33      620.02    108.99 o
   2   6  18       95.21      224.60     67.35 o
   3   6  18       65.98      111.53     50.26 o
 -11   7  18       19.51       19.47     41.61 o
 -10   7  18       44.84       54.59     45.68 o
  -9   7  18        0.03       42.58     31.66 o
  -8   7  18      400.58      463.48     97.60 o
  -7   7  18      372.09      368.94     53.05 o
  -6   7  18       49.02       71.05     29.21 o
  -5   7  18       37.76       -3.78     29.94 o
  -4   7  18     1132.78     1203.75    147.88 o
  -3   7  18      373.12      414.42     87.75 o
  -2   7  18       96.00      108.19     47.32 o
  -1   7  18       97.67      116.89     53.61 o
   0   7  18      179.71      156.74     58.42 o
   1   7  18      162.85      169.27     65.62 o
 -17   1  19      829.47     1025.68     92.37 o
 -16   1  19      221.49      195.60     43.41 o
 -15   1  19       69.27       78.53     27.42 o
 -14   1  19     1119.48     1013.30     88.58 o
 -13   1  19       72.56       94.99     33.11 o
 -12   1  19       11.54      -33.03     40.83 o
 -11   1  19      558.78      646.58     69.83 o
 -10   1  19        0.13      -22.49     24.18 o
  -9   1  19       17.78       21.85     21.39 o
  -8   1  19       13.46       24.83     26.89 o
  -7   1  19      964.99      883.05     79.02 o
  -6   1  19        0.48       16.28     21.70 o
  -5   1  19     1235.23     1162.86     91.04 o
  -4   1  19       37.67       54.04     23.01 o
  -3   1  19      254.54      300.15     47.92 o
  -2   1  19      725.53      721.68     93.60 o
  -1   1  19       61.32       53.83     26.85 o
   0   1  19        8.15       -2.51     21.16 o
   1   1  19       75.04       37.45     32.99 o
   2   1  19       37.34        9.93     21.99 o
   3   1  19      150.94      148.68     40.39 o
   4   1  19      175.99      183.27     42.31 o
   5   1  19        1.07       -8.17     23.61 o
   6   1  19      437.27      410.76     62.14 o
   7   1  19        0.15      -43.38     28.92 o
 -17   2  19      181.73      237.35     47.52 o
 -16   2  19       18.56      -17.28     20.38 o
 -15   2  19       53.49       30.11     22.55 o
 -14   2  19       12.87        3.85     32.51 o
 -13   2  19      204.73      164.51     59.87 o
 -12   2  19        0.05        6.14     17.85 o
 -11   2  19      412.15      419.83     56.39 o
 -10   2  19       71.87       81.75     28.14 o
  -9   2  19       49.27       30.01     19.53 o
  -8   2  19        8.93      -11.24     20.61 o
  -7   2  19       13.88       -4.82     31.81 o
  -6   2  19     1068.69     1165.11    158.02 o
  -5   2  19      124.20      102.62     36.69 o
  -4   2  19      150.20      198.95     40.38 o
  -3   2  19      368.54      323.39     49.91 o
  -2   2  19      224.59      152.03     38.73 o
  -1   2  19        0.24      -11.88     22.77 o
   0   2  19      244.69      287.57     48.65 o
   1   2  19     1959.83     1683.99    114.64 o
   2   2  19      855.17     1018.63     90.44 o
   3   2  19      415.23      459.38     63.50 o
   4   2  19       87.50       45.66     26.70 o
   5   2  19      106.66       80.04     34.41 o
   6   2  19     1955.03     2112.95    135.82 o
   7   2  19        0.78      -14.16     48.15 o
 -16   3  19        2.08      -21.19     24.48 o
 -15   3  19      397.73      442.90    100.73 o
 -14   3  19      464.55      424.69     58.24 o
 -13   3  19      756.85      770.38     75.00 o
 -12   3  19       52.78       98.72     30.61 o
 -11   3  19     2485.18     2724.84    139.23 o
 -10   3  19      270.60      231.57     44.71 o
  -9   3  19      630.91      648.60     69.87 o
  -8   3  19       15.06       21.48     21.21 o
  -7   3  19       22.46       73.61     28.39 o
  -6   3  19      588.06      533.60     64.29 o
  -5   3  19       91.56       13.50     40.11 o
  -4   3  19      130.50       71.98     55.61 o
  -3   3  19      961.05      956.41     84.16 o
  -2   3  19      123.22      123.76     35.34 o
  -1   3  19      142.64      108.49     37.23 o
   0   3  19       52.78       65.92     28.59 o
   1   3  19      557.58      643.57     73.30 o
   2   3  19        6.36        5.28     23.89 o
   3   3  19      176.88      206.37     43.76 o
   4   3  19        4.80       11.42     21.41 o
   5   3  19        0.03       12.57     23.17 o
   6   3  19        2.98      -17.54     26.31 o
 -15   4  19       16.19       -0.19     33.57 o
 -14   4  19       10.07      -25.23     21.04 o
 -13   4  19      384.40      516.49     61.66 o
 -12   4  19       83.30       43.84     24.12 o
 -11   4  19       24.01       53.94     26.47 o
 -10   4  19      160.73      183.05     38.70 o
  -9   4  19       43.27       50.48     59.62 o
  -8   4  19        0.86      -37.36     24.91 o
  -7   4  19      233.06      256.30     46.61 o
  -6   4  19        0.13       -8.60     28.23 o
  -5   4  19        4.07       34.99     35.64 o
  -4   4  19      667.58      679.21     71.65 o
  -3   4  19      289.02      267.12     49.50 o
  -2   4  19      589.85      491.96     73.70 o
  -1   4  19      959.94     1137.02     94.92 o
   0   4  19        1.74        3.79     18.16 o
   1   4  19       29.63       33.96     23.50 o
   2   4  19      836.48      881.95     87.35 o
   3   4  19        0.05      -26.64     29.41 o
   4   4  19        0.05       39.56     27.67 o
   5   4  19      597.85      729.50     80.79 o
 -14   5  19        2.31      -55.63     43.71 o
 -13   5  19       20.26        5.80     32.94 o
 -12   5  19      249.71      284.82     61.12 o
 -11   5  19       68.10       96.46     29.68 o
 -10   5  19      359.20      492.92     60.21 o
  -9   5  19      284.22      320.93     49.56 o
  -8   5  19      250.03      277.32     46.22 o
  -7   5  19       82.12       97.59     29.97 o
  -6   5  19      112.72       82.39     30.34 o
  -5   5  19        0.57       -1.31     21.26 o
  -4   5  19       53.02       61.16     30.58 o
  -3   5  19       13.61        9.02     25.01 o
  -2   5  19       93.95       69.38     27.74 o
  -1   5  19      186.57      153.10     48.32 o
   0   5  19      124.97      144.72     42.79 o
   1   5  19      835.15      784.24     83.25 o
   2   5  19      301.25      338.58     56.53 o
   3   5  19      417.43      305.86     75.91 o
   4   5  19      206.16      221.08     69.91 o
 -12   6  19       68.82        7.17     37.49 o
 -11   6  19       39.75        2.65     31.34 o
 -10   6  19      389.43      520.66    104.19 o
  -9   6  19       14.53      -20.00     23.40 o
  -8   6  19        8.33        8.56     26.45 o
  -7   6  19      152.79      183.19     38.83 o
  -6   6  19       69.30       34.66     21.62 o
  -5   6  19      208.31      227.43     43.78 o
  -4   6  19       50.35       57.96     29.83 o
  -3   6  19      298.91      324.33     53.37 o
  -2   6  19      351.12      363.54     61.78 o
  -1   6  19       19.16      -32.30     61.74 o
   0   6  19       36.95      -39.02     37.14 o
   1   6  19      450.05      379.06     84.21 o
  -8   7  19      146.31      100.57     59.12 o
  -7   7  19       40.09       27.97     30.43 o
  -6   7  19      590.65      751.71     76.07 o
  -5   7  19       15.44       -5.07     34.55 o
  -4   7  19       66.46      127.35     50.97 o
  -3   7  19      402.45      533.20    101.82 o
 -17   0  20      202.06      240.64     68.09 o
 -16   0  20        2.79       -8.17     31.83 o
 -15   0  20     1113.79     1419.44    152.45 o
 -14   0  20      248.06      272.21     71.61 o
 -13   0  20      145.09      179.15     58.32 o
 -12   0  20      786.94      921.18    122.55 o
 -11   0  20        1.73      -29.10     33.70 o
 -10   0  20       20.02       33.53     31.26 o
  -9   0  20       16.55       22.32     29.69 o
  -8   0  20      205.26      149.62     53.39 o
  -7   0  20      280.42      354.16     78.26 o
  -6   0  20        0.11        3.41     28.55 o
  -5   0  20       84.47       92.11     44.43 o
  -4   0  20      160.51      222.68     58.21 o
  -3   0  20      743.12      717.17    108.30 o
  -2   0  20      945.74      944.75    122.68 o
  -1   0  20       85.15       90.99     44.61 o
   0   0  20      397.14      301.02     74.85 o
   1   0  20     2378.66     2200.23    186.44 o
   2   0  20       31.61       71.89     43.32 o
   3   0  20      438.16      396.15     85.98 o
   4   0  20      316.73      283.68     73.71 o
   5   0  20       39.78        8.54     40.75 o
   6   0  20      415.23      405.45     90.93 o
 -16   1  20      173.86      271.03     54.62 o
 -15   1  20        0.03        8.77     26.79 o
 -14   1  20      341.13      289.22     50.76 o
 -13   1  20        2.28      -41.20     27.47 o
 -12   1  20      111.38      152.60     37.36 o
 -11   1  20      182.34      166.24     63.50 o
 -10   1  20      970.79     1072.71     90.57 o
  -9   1  20      124.99      139.85     31.55 o
  -8   1  20     1041.42      933.62     85.74 o
  -7   1  20     1422.06     1455.88    105.21 o
  -6   1  20      452.19      396.67     56.79 o
  -5   1  20       88.28      104.37     34.87 o
  -4   1  20      948.00      996.49    154.30 o
  -3   1  20       21.30      -17.08     52.74 o
  -2   1  20       39.74       17.19     37.05 o
  -1   1  20       48.18       43.12     43.91 o
   0   1  20       95.64       91.99     30.60 o
   1   1  20       46.21       61.39     27.12 o
   2   1  20       87.84       91.56     62.73 o
   3   1  20      110.61      114.71     39.86 o
   4   1  20       51.47       35.57     47.79 o
   5   1  20      429.70      424.23     63.16 o
 -16   2  20      210.37      188.88     43.31 o
 -15   2  20       23.46       48.49     24.48 o
 -14   2  20       46.74       -7.67     26.43 o
 -13   2  20       13.84        0.06     88.96 o
 -12   2  20       33.55       13.35     22.11 o
 -11   2  20       32.15       47.89     29.52 o
 -10   2  20        2.19        6.92     20.05 o
  -9   2  20       44.59       57.42     38.42 o
  -8   2  20       39.18        2.31     18.64 o
  -7   2  20       53.13       19.51     21.33 o
  -6   2  20       34.80       34.45     40.98 o
  -5   2  20        1.20       -2.02     31.67 o
  -4   2  20      101.37      124.98     34.06 o
  -3   2  20       56.77       20.84     41.20 o
  -2   2  20       73.17      120.78     37.95 o
  -1   2  20       75.72       21.34     62.64 o
   0   2  20      588.20      560.27     69.41 o
   1   2  20      164.66      113.20     53.29 o
   2   2  20       71.61       46.43     28.66 o
   3   2  20      348.94      329.38     93.29 o
   4   2  20       90.45       51.18     33.40 o
   5   2  20      228.39      158.17     38.37 o
 -15   3  20       10.69       11.58     23.81 o
 -14   3  20      612.47      684.10     73.77 o
 -13   3  20        2.67      -12.20     21.14 o
 -12   3  20      357.24      423.26     87.76 o
 -11   3  20      277.81      304.01     52.31 o
 -10   3  20       82.73      118.63     59.72 o
  -9   3  20      440.01      388.44     57.15 o
  -8   3  20       58.54       42.63     35.93 o
  -7   3  20       65.95       82.13     27.67 o
  -6   3  20       55.48       73.74     27.85 o
  -5   3  20      710.73      705.96     75.97 o
  -4   3  20      519.37      481.32     62.64 o
  -3   3  20      108.34       32.70     25.11 o
  -2   3  20      540.17      470.72     63.54 o
  -1   3  20        0.01        3.82     20.78 o
   0   3  20      568.90      683.34     77.26 o
   1   3  20        0.00      -13.02     24.38 o
   2   3  20        0.52      -28.57     28.72 o
   3   3  20      397.54      504.77     67.83 o
   4   3  20       16.43       -2.84     65.49 o
 -14   4  20     1319.99     1396.57    167.09 o
 -13   4  20      498.27      534.73     65.94 o
 -12   4  20      896.79      999.24     88.08 o
 -11   4  20     1801.90     2217.04    129.76 o
 -10   4  20      385.73      514.85     63.80 o
  -9   4  20      117.69      -13.07     21.24 o
  -8   4  20       42.80       63.59     31.71 o
  -7   4  20      430.70      373.16     56.42 o
  -6   4  20        4.44       12.23     22.91 o
  -5   4  20      394.42      356.61     54.44 o
  -4   4  20      747.69      727.85     76.04 o
  -3   4  20      130.51       99.33     34.10 o
  -2   4  20      646.24      722.05     77.53 o
  -1   4  20       50.27       58.15     30.90 o
   0   4  20      140.39      116.88     36.93 o
   1   4  20     1270.88     1414.79    110.24 o
   2   4  20      184.58      222.00     49.12 o
   3   4  20      116.95       72.31     32.84 o
 -12   5  20      273.67      216.06     70.40 o
 -11   5  20      187.78      154.56     35.64 o
 -10   5  20      234.01      157.37     38.51 o
  -9   5  20      308.56      339.05     53.04 o
  -8   5  20      177.62      202.69     41.40 o
  -7   5  20      207.55      202.84     42.75 o
  -6   5  20     1033.56     1090.54     92.68 o
  -5   5  20       40.67       18.45     60.83 o
  -4   5  20       17.49        0.93     22.92 o
  -3   5  20     1512.02     1815.96    121.02 o
  -2   5  20       75.73       53.74     47.55 o
  -1   5  20      223.52      161.26     45.49 o
   0   5  20       76.23      125.49     47.31 o
   1   5  20        8.17       49.14     45.07 o
 -10   6  20        1.44       50.83     42.02 o
  -9   6  20      179.75      210.56     44.04 o
  -8   6  20      171.05      206.53     42.88 o
  -7   6  20       13.00        7.65     61.92 o
  -6   6  20      393.95      330.79     58.99 o
  -5   6  20      394.23      387.14     58.91 o
  -4   6  20        7.20        4.21     20.27 o
  -3   6  20       64.22      125.04     38.41 o
  -2   6  20       43.77       45.40     43.87 o
  -1   6  20      288.11      294.23    108.77 o
 -15   1  21       11.71      -20.58     22.47 o
 -14   1  21        6.25      -37.05     24.70 o
 -13   1  21       52.44       -7.84     22.86 o
 -12   1  21      485.89      548.78     69.92 o
 -11   1  21      442.60      473.83     62.58 o
 -10   1  21     1378.72     1489.92    205.12 o
  -9   1  21      250.03      190.16     44.16 o
  -8   1  21        2.92        7.39     23.73 o
  -7   1  21     1018.41     1175.19    176.35 o
  -6   1  21       69.89       76.67     43.31 o
  -5   1  21       23.99       73.43     29.17 o
  -4   1  21       31.14       -9.03     35.24 o
  -3   1  21      764.95      738.20     80.44 o
  -2   1  21        0.29      -33.74     51.33 o
  -1   1  21      133.37      140.00     39.83 o
   0   1  21      814.13      806.96     83.96 o
   1   1  21       14.79       46.11     24.78 o
   2   1  21      704.68      696.75     80.95 o
   3   1  21      140.90      148.88     43.24 o
   4   1  21       73.09       26.91     44.13 o
 -15   2  21      870.28     1123.04     97.45 o
 -14   2  21      138.45      200.83     65.61 o
 -13   2  21        5.44      -13.42     21.96 o
 -12   2  21       62.61       84.55     41.91 o
 -11   2  21      797.48      793.88     94.44 o
 -10   2  21       58.84       69.31     30.66 o
  -9   2  21        5.82        1.94     20.24 o
  -8   2  21      636.73      567.45     68.84 o
  -7   2  21      380.22      407.49     58.93 o
  -6   2  21      983.18      937.99     87.20 o
  -5   2  21      371.17      310.64     54.07 o
  -4   2  21      454.24      417.05     82.76 o
  -3   2  21      886.78      790.49     81.76 o
  -2   2  21      499.50      452.65     64.32 o
  -1   2  21      248.85      338.53     57.97 o
   0   2  21       20.08       30.71     27.91 o
   1   2  21        0.25        3.48     27.32 o
   2   2  21       34.39        8.29     72.08 o
   3   2  21      139.50      118.82     65.62 o
 -14   3  21      151.77      171.34     40.71 o
 -13   3  21      112.08      191.93     42.84 o
 -12   3  21       63.20       73.58     44.88 o
 -11   3  21     1421.14     1399.75    107.34 o
 -10   3  21      379.39      455.52     63.77 o
  -9   3  21       69.73       12.68     24.34 o
  -8   3  21      130.73       95.21     31.69 o
  -7   3  21      194.47      115.77     34.41 o
  -6   3  21       64.49       86.59     34.92 o
  -5   3  21      114.66      107.53     45.67 o
  -4   3  21       13.02       -7.78     24.46 o
  -3   3  21      312.90      265.43     49.64 o
  -2   3  21     1083.05     1070.83     95.20 o
  -1   3  21       37.98       -5.76     38.88 o
   0   3  21     1454.72     1585.64    189.88 o
   1   3  21     1471.38     1450.20    114.48 o
   2   3  21        2.51        3.51     24.67 o
 -12   4  21       26.62       28.28     30.95 o
 -11   4  21       42.03       54.68     43.99 o
 -10   4  21     1090.78     1184.77     99.07 o
  -9   4  21       14.79        6.86     19.46 o
  -8   4  21      292.81      378.86     55.79 o
  -7   4  21      160.62       94.06     33.85 o
  -6   4  21        1.85      -27.09     56.01 o
  -5   4  21       21.23       42.39     30.48 o
  -4   4  21        4.81       -7.81     49.29 o
  -3   4  21        0.87      -12.97     52.65 o
  -2   4  21      137.85       71.20     33.28 o
  -1   4  21        4.40       -3.71     38.22 o
   0   4  21        9.72      -15.75     24.50 o
   1   4  21      115.72       59.29     30.22 o
 -10   5  21        7.64      -16.89     20.77 o
  -9   5  21       22.18       60.87     29.75 o
  -8   5  21       64.91        7.74     38.38 o
  -7   5  21       77.54       77.23     29.17 o
  -6   5  21      204.13      205.13     43.91 o
  -5   5  21      305.57      270.13     49.27 o
  -4   5  21       21.04       88.34     32.47 o
  -3   5  21       12.22      -39.78     46.41 o
  -2   5  21      472.01      554.36     75.33 o
  -1   5  21       24.80       65.91     31.84 o
 -14   0  22      180.08      218.00     70.97 o
 -13   0  22        8.55       14.78     26.35 o
 -12   0  22      231.06      370.31     88.62 o
 -11   0  22      838.49     1025.74    134.98 o
 -10   0  22      464.68      709.47    112.14 o
  -9   0  22       23.43        0.65     34.09 o
  -8   0  22     2411.41     3103.34    227.76 o
  -7   0  22      189.23      134.40     59.11 o
  -6   0  22        4.18       56.96     38.89 o
  -5   0  22     3139.10     3248.31    234.26 o
  -4   0  22       48.43       28.89     39.61 o
  -3   0  22        4.45       14.52     29.23 o
  -2   0  22      285.06      203.11     64.54 o
  -1   0  22      337.17      441.16     92.43 o
   0   0  22      235.73      169.53     68.85 o
   1   0  22     1004.83     1079.60    142.65 o
   2   0  22      269.39      246.14     71.80 o
 -14   1  22       66.35      128.20     85.96 o
 -13   1  22      286.31      376.80     82.93 o
 -12   1  22      113.98      111.69     33.32 o
 -11   1  22       62.79       93.50     38.72 o
 -10   1  22       22.48       67.08     29.47 o
  -9   1  22       48.51       -9.63     64.35 o
  -8   1  22      336.19      349.16     87.36 o
  -7   1  22      179.27      192.59     50.22 o
  -6   1  22       70.88       27.27     26.00 o
  -5   1  22       97.67       76.64     29.90 o
  -4   1  22      437.52      427.02     62.71 o
  -3   1  22      294.47      283.18     53.14 o
  -2   1  22       18.38       72.21     39.87 o
  -1   1  22      192.53      156.71     39.26 o
   0   1  22      661.16      698.05     79.86 o
   1   1  22       18.86      -37.71     39.72 o
   2   1  22       20.42        4.09     89.01 o
 -13   2  22       11.36       90.55     33.48 o
 -12   2  22      348.35      404.29     98.06 o
 -11   2  22       16.48      -10.26     41.42 o
 -10   2  22      116.47      134.92     46.64 o
  -9   2  22      408.11      390.35     58.09 o
  -8   2  22        2.58       -1.86     21.53 o
  -7   2  22      130.00      168.84     40.97 o
  -6   2  22      323.93      237.73     47.36 o
  -5   2  22        6.97      -16.24     40.16 o
  -4   2  22       56.46       89.99     58.44 o
  -3   2  22      579.19      604.81     75.13 o
  -2   2  22      198.40      157.15     42.93 o
  -1   2  22        4.89        0.17     42.98 o
   0   2  22      924.99      892.68     92.21 o
   1   2  22       96.28       17.21     24.43 o
 -12   3  22      105.54       51.03     39.69 o
 -11   3  22       43.90       46.55     40.29 o
 -10   3  22      188.24      130.10     38.25 o
  -9   3  22      177.58      176.37     40.78 o
  -8   3  22       31.44       26.47     25.31 o
  -7   3  22        7.01      -48.22     32.15 o
  -6   3  22        0.65       34.13     26.09 o
  -5   3  22       21.12       10.40     26.12 o
  -4   3  22      301.32      265.43     50.64 o
  -3   3  22      137.50       98.17     33.39 o
  -2   3  22        4.78       56.34     33.48 o
  -1   3  22        1.15       29.50     68.97 o
   0   3  22      274.56      285.46     66.29 o
 -10   4  22      356.05      453.85     63.31 o
  -9   4  22        0.05        8.39     22.01 o
  -8   4  22      572.47      647.04    104.33 o
  -7   4  22      778.09      743.69     95.58 o
  -6   4  22      408.95      513.25     68.44 o
  -5   4  22       58.84       84.12     32.22 o
  -4   4  22       10.22      -45.67     30.45 o
  -3   4  22       17.83       15.07     26.34 o
  -2   4  22        2.26       -5.65     26.03 o
 -11   1  23        0.03       28.37     26.99 o
 -10   1  23        0.22       -7.26     90.57 o
  -9   1  23     1010.77      924.48     91.19 o
  -8   1  23      157.05      173.32     44.00 o
  -7   1  23     1177.20     1273.08    107.82 o
  -6   1  23      320.29      249.21     52.10 o
  -5   1  23       44.32       71.14     31.65 o
  -4   1  23      537.80      579.64     74.98 o
  -3   1  23      111.94       65.25     32.73 o
  -2   1  23       39.73       75.61     64.76 o
  -1   1  23       21.26        0.54     24.59 o
 -10   2  23        8.27      -18.14     32.36 o
  -9   2  23        0.39      -35.09     30.53 o
  -8   2  23      309.76      360.87     58.01 o
  -7   2  23        2.49      -40.78     27.19 o
  -6   2  23       20.93       25.53     25.97 o
  -5   2  23      359.34      278.86     52.72 o
  -4   2  23     1259.87     1251.10    107.49 o
  -3   2  23        7.59       32.45     25.36 o
  -2   2  23       44.61      -51.09     34.06 o
  -8   3  23      854.04     1097.18    135.86 o
  -7   3  23       21.62       89.90     34.27 o
  -6   3  23       19.50      -46.84     31.23 o
  -5   3  23      795.22      856.10     88.62 o
  -4   3  23      158.20      113.82     46.78 o
 
